# Supplementary material for: Optical mapping compendium of structural variants across global cattle breeds
Source: Sci Data. 2022 Oct 13;9:618. doi: 10.1038/s41597-022-01684-w (PMC9561109; doi:10.1038/s41597-022-01684-w)
Supplement: Supplementary file 1 — Supplementary Table 2 [file 41597_2022_1684_MOESM1_ESM.xlsx]

## Sheet: Supplementary Data 2
Length class	Deletions	Duplications	Inversions	Insertions	Translocations	Unknown	Total
0-50bp	0	0	0	0	0	0	0
50-100bp	0	0	0	0	0	0	0
100-1000bp	0	0	0	0	0	0	0
1000-10000bp	2886	0	0	5105	0	0	7991
10000+bp	2305	0	4	3157	0	0	5466
Total	5191	0	4	8262	0	0	13457
