# Supplementary material for: Optical mapping compendium of structural variants across global cattle breeds
Source: Sci Data. 2022 Oct 13;9:618. doi: 10.1038/s41597-022-01684-w (PMC9561109; doi:10.1038/s41597-022-01684-w)
Supplement: Supplementary file 2 — Supplementary Table 3 [file 41597_2022_1684_MOESM2_ESM.xlsx]

## Sheet: Supplementary Data 3
		Number of SVs by class and chromosome					Unique start sites by class and chromosome
Chr	Size	DEL	DUP	INV	INS	TRA	DEL	DUP	INV	INS	TRA
1	158534110	324	0	0	423	0	239	0	0	352	0
2	136231102	202	0	0	322	0	157	0	0	271	0
3	121005158	193	0	0	341	0	141	0	0	251	0
4	120000601	215	0	0	327	0	161	0	0	234	0
5	120089316	305	0	1	445	0	213	0	1	316	0
6	117806340	280	0	0	347	0	192	0	0	280	0
7	110682743	249	0	0	375	0	185	0	0	265	0
8	113319770	254	0	0	375	0	180	0	0	269	0
9	105454467	190	0	0	254	0	138	0	0	205	0
10	103308737	240	0	0	329	0	158	0	0	240	0
11	106982474	156	0	0	217	0	111	0	0	178	0
12	87216183	205	0	0	291	0	142	0	0	186	0
13	83472345	98	0	0	164	0	64	0	0	133	0
14	82403003	121	0	0	237	0	91	0	0	167	0
15	85007780	258	0	0	387	0	181	0	0	282	0
16	81013979	121	0	0	233	0	80	0	0	158	0
17	73167244	165	0	0	236	0	124	0	0	160	0
18	65820629	155	0	0	321	0	107	0	0	168	0
19	63449741	83	0	0	121	0	64	0	0	72	0
20	71974595	151	0	0	191	0	105	0	0	163	0
21	69862954	142	0	2	223	0	100	0	1	145	0
22	60773035	54	0	0	83	0	49	0	0	61	0
23	52498615	154	0	1	209	0	104	0	1	132	0
24	62317253	76	0	0	168	0	57	0	0	128	0
25	42350435	24	0	0	106	0	21	0	0	63	0
26	51992305	147	0	0	156	0	98	0	0	101	0
27	45612108	58	0	0	205	0	43	0	0	117	0
28	45940150	72	0	0	133	0	56	0	0	104	0
29	51098607	123	0	0	221	0	90	0	0	140	0
X	139009144	260	0	0	739	0	202	0	0	318	0
Y	43300181	116	0	0	83	0	107	0	0	65	0

## Sheet: recounted (2)
Chr	DEL	INV	INS
1	239	0	352
2	157	0	271
3	141	0	251
4	161	0	234
5	213	1	316
6	192	0	280
7	185	0	265
8	180	0	269
9	138	0	205
10	158	0	240
11	111	0	178
12	142	0	186
13	64	0	133
14	91	0	167
15	181	0	282
16	80	0	158
17	124	0	160
18	107	0	168
19	64	0	72
20	105	0	163
21	100	1	145
22	49	0	61
23	104	1	132
24	57	0	128
25	21	0	63
26	98	0	101
27	43	0	117
28	56	0	104
29	90	0	140
X	202	0	318
Y	107	0	65

## Sheet: recounted 2
Chr	<INS>	<DEL>	<INV>			Chr	<INS>	<DEL>	<INV>
1	412	324	0			1	412	324	0
2	313	202	0			2	313	202	0
3	310	193	0			3	310	193	0
4	298	215	0			4	298	215	0
5	400	305	1			5	400	305	1
6	333	280	0			6	333	280	0
7	339	249	0			7	339	249	0
8	346	254	0			8	346	254	0
9	246	190	0			9	246	190	0
10	304	240	0			10	304	240	0
11	199	156	0			11	199	156	0
12	264	205	0			12	264	205	0
13	149	98	0			13	149	98	0
14	203	121	0			14	203	121	0
15	361	258	0			15	361	258	0
16	209	121	0			16	209	121	0
17	211	165	0			17	211	165	0
18	271	155	0			18	271	155	0
19	102	83	0			19	102	83	0
20	180	151	0			20	180	151	0
21	190	142	2			21	190	142	2
22	79	54	0			22	79	54	0
23	185	154	1			23	185	154	1
24	156	76	0			24	156	76	0
25	80	24	0			25	80	24	0
26	136	147	0			26	136	147	0
27	172	58	0			27	172	58	0
28	125	72	0			28	125	72	0
29	188	123	0			29	188	123	0
X	547	260	0			X	547	260	0
Y	80	116	0			Y	80	116	0
