# Supplementary material for: Optical mapping compendium of structural variants across global cattle breeds
Source: Sci Data. 2022 Oct 13;9:618. doi: 10.1038/s41597-022-01684-w (PMC9561109; doi:10.1038/s41597-022-01684-w)
Supplement: Supplementary file 4 — Supplementary Table 5 [file 41597_2022_1684_MOESM4_ESM.xlsx]

## Sheet: SupplemData5V2
Chromosome	Position	Variant ID	Support	Size	Abs(Size)	Samples
1	246460	SMAP1	12	9584	9584	Angoni_2,Barotse_3,Boran_1_3218,Boran_2_2124,Hereford_1,Hereford_2,HolsteinFriesian_104095,HolsteinFriesian_2,NDama_1_1628,NDama_NN031,WhiteFulani_NN199,WhiteFulani_NN233
1	306577	SMAP24	2	6600	6600	Ankole_UG833,Barotse_3
1	306577	SMAP26	1	26361	26361	Nelore_N4689
1	306577	SMAP4	1	6662	6662	WhiteFulani_NN199
1	312031	SMAP25	1	6560	6560	Barotse_2
1	367736	SMAP5	2	-8189	8189	Barotse_2,WhiteFulani_NN199
1	367736	SMAP58	4	-6674	6674	Boran_1_3218,Boran_2_2124,Nelore_N4689,WhiteFulani_NN233
1	383126	Nelore_N2_SMAP24	2	-7103	7103	Hereford_2,Nelore_N2
1	383126	SMAP1	3	-26684	26684	Angoni_1,Ankole_UG833,Nelore_N2
1	383126	SMAP19	8	-8566	8566	Angoni_2,Ankole_UG869,Barotse_2,Hereford_2,HolsteinFriesian_104095,HolsteinFriesian_2,NDama_1_1628,NDama_NN031
1	383126	SMAP31	1	-8575	8575	HolsteinFriesian_2
1	383126	SMAP9	3	-8567	8567	Ankole_UG869,HolsteinFriesian_104095,NDama_NN031
1	391559	SMAP2	1	-8549	8549	WhiteFulani_NN199
1	427655	SMAP23	1	239479	239479	Angoni_1
1	427655	SMAP40	15	-18356	18356	Angoni_2,Ankole_UG869,Barotse_2,Barotse_3,Boran_1_3218,Boran_2_2124,Hereford_1,Hereford_2,HolsteinFriesian_104095,HolsteinFriesian_2,NDama_1_1628,NDama_NN031,Nelore_N4689,WhiteFulani_NN199,WhiteFulani_NN233
1	427655	SMAP7	2	-15590	15590	Ankole_UG869,HolsteinFriesian_104095
1	427655	SMAP9	1	-18873	18873	WhiteFulani_NN199
1	447277	SMAP6	1	-10839	10839	WhiteFulani_NN199
1	480114	SMAP28	6	-5941	5941	Angoni_1,Angoni_2,Ankole_UG833,Ankole_UG869,Barotse_3,NDama_NN031
1	480114	SMAP32	10	-8529	8529	Ankole_UG869,Barotse_2,Barotse_3,Hereford_2,HolsteinFriesian_104095,HolsteinFriesian_2,NDama_1_1628,Nelore_N2,WhiteFulani_NN199,WhiteFulani_NN233
1	523425	SMAP23	2	-17178	17178	Boran_1_3218,Boran_2_2124
1	523425	SMAP5	3	-20751	20751	Boran_1_3218,Hereford_1,Nelore_N4689
1	595532	SMAP8	1	7003	7003	Boran_1_3218
1	712702	SMAP9	1	14643	14643	Boran_1_3218
1	719700	SMAP31	1	210803	210803	Boran_1_3218
1	736114	SMAP34	4	15143	15143	Ankole_UG869,Hereford_2,HolsteinFriesian_2,WhiteFulani_NN199
1	2141233	SMAP52	5	-9186	9186	Barotse_2,Boran_2_2124,NDama_1_1628,WhiteFulani_NN199,WhiteFulani_NN233
1	2994284	NDama_NN031_SMAP49	1	15753	15753	NDama_NN031
1	3386373	SMAP41	2	9706	9706	Ankole_UG869,Boran_1_3218
1	3657076	NDama_NN031_SMAP51	1	8621	8621	NDama_NN031
1	3657076	SMAP30	7	8164	8164	Angoni_1,Ankole_UG833,Ankole_UG869,Boran_1_3218,NDama_1_1628,Nelore_N2,WhiteFulani_NN233
1	3657076	SMAP41	2	8657	8657	NDama_NN031,WhiteFulani_NN199
1	3823167	NDama_NN031_SMAP52	1	-7034	7034	NDama_NN031
1	3858687	SMAP44	1	-7054	7054	Angoni_2
1	3873308	SMAP49	8	-7115	7115	Angoni_2,Ankole_UG833,Ankole_UG869,Barotse_2,Barotse_3,Boran_2_2124,HolsteinFriesian_104095,NDama_1_1628
1	4447640	NDama_NN031_SMAP29	1	-11563	11563	NDama_NN031
1	4734596	SMAP45	8	8313	8313	Angoni_1,Angoni_2,Barotse_2,Barotse_3,Boran_1_3218,Boran_2_2124,WhiteFulani_NN199,WhiteFulani_NN233
1	4841232	SMAP20	2	42145	42145	WhiteFulani_NN199,WhiteFulani_NN233
1	4841232	SMAP40	2	41211	41211	Nelore_N2,Nelore_N4689
1	4841232	SMAP46	1	19393	19393	Boran_1_3218
1	4841232	SMAP46	7	44312	44312	Angoni_1,Angoni_2,Barotse_2,Barotse_3,Boran_2_2124,NDama_1_1628,WhiteFulani_NN199
1	4841232	SMAP62	1	14993	14993	Angoni_1
1	4841232	SMAP73	2	63947	63947	Nelore_N2,Nelore_N4689
1	4924386	NDama_NN031_SMAP54	1	8414	8414	NDama_NN031
1	5190283	SMAP24	2	19516	19516	Angoni_2,WhiteFulani_NN233
1	5194149	SMAP38	1	19643	19643	Barotse_3
1	5194149	SMAP48	3	19693	19693	Barotse_2,Boran_1_3218,WhiteFulani_NN199
1	5241260	SMAP48	5	-23255	23255	Ankole_UG833,Ankole_UG869,Barotse_3,Boran_1_3218,Nelore_N4689
1	5241260	SMAP75	2	-23234	23234	Nelore_N2,Nelore_N4689
1	5249919	SMAP37	1	-23196	23196	Angoni_1
1	5249919	SMAP40	1	-15074	15074	HolsteinFriesian_2
1	5249919	SMAP59	1	-7809	7809	WhiteFulani_NN199
1	5249919	SMAP62	7	-23204	23204	Angoni_2,Barotse_3,Boran_1_3218,NDama_1_1628,NDama_NN031,Nelore_N2,WhiteFulani_NN199
1	5253797	SMAP56	1	-23355	23355	Barotse_2
1	5257398	SMAP42	1	-8050	8050	WhiteFulani_NN233
1	5257678	SMAP57	2	-15338	15338	Ankole_UG833,Boran_2_2124
1	5261561	SMAP23	1	-15493	15493	Hereford_2
1	5265982	SMAP31	3	-14888	14888	Angoni_2,Ankole_UG869,Boran_2_2124
1	5273159	SMAP27	3	-15527	15527	Hereford_1,HolsteinFriesian_104095,WhiteFulani_NN233
1	5384008	Nelore_N2_SMAP93	2	13878	13878	Nelore_N2,WhiteFulani_NN199
1	5384008	SMAP47	6	9390	9390	Angoni_1,Angoni_2,Ankole_UG869,Barotse_2,Barotse_3,NDama_1_1628
1	5384008	SMAP76	1	14019	14019	Nelore_N4689
1	5418457	SMAP20	5	9009	9009	Ankole_UG833,Ankole_UG869,Hereford_1,Hereford_2,HolsteinFriesian_2
1	6270283	SMAP52	2	6004	6004	Angoni_1,Angoni_2
1	6377425	SMAP62	1	8511	8511	Ankole_UG833
1	6377425	SMAP80	1	8511	8511	Nelore_N4689
1	6718637	SMAP41	1	8429	8429	NDama_1_1628
1	6718637	SMAP44	1	5310	5310	HolsteinFriesian_2
1	6750745	SMAP45	1	-5186	5186	HolsteinFriesian_2
1	7835329	Nelore_N2_SMAP101	1	9674	9674	Nelore_N2
1	7991542	SMAP59	2	8951	8951	Ankole_UG869,WhiteFulani_NN233
1	8167710	SMAP57	2	9753	9753	Angoni_1,Angoni_2
1	8188215	SMAP57	4	8675	8675	Ankole_UG833,HolsteinFriesian_104095,WhiteFulani_NN199,WhiteFulani_NN233
1	8334229	Nelore_N2_SMAP102	2	8218	8218	Barotse_3,Nelore_N2
1	8339491	SMAP75	2	8297	8297	Angoni_1,Angoni_2
1	8339491	SMAP85	2	6830	6830	Boran_1_3218,Nelore_N4689
1	8534573	SMAP55	1	17317	17317	Ankole_UG869
1	8545322	Nelore_N2_SMAP76	4	8777	8777	NDama_1_1628,NDama_NN031,Nelore_N2,Nelore_N4689
1	8545322	SMAP50	1	5544	5544	WhiteFulani_NN233
1	8545322	SMAP61	1	7049	7049	WhiteFulani_NN233
1	8545322	SMAP74	1	9271	9271	Boran_1_3218
1	8575615	SMAP66	4	6939	6939	Angoni_2,Ankole_UG833,Barotse_2,Barotse_3
1	8575615	SMAP72	2	5325	5325	Barotse_2,Barotse_3
1	8575615	SMAP77	3	8379	8379	Angoni_1,Angoni_2,Nelore_N4689
1	8916522	NDama_NN031_SMAP61	1	-42219	42219	NDama_NN031
1	8919366	SMAP75	3	-42101	42101	Ankole_UG869,Boran_2_2124,WhiteFulani_NN199
1	8920866	SMAP31	1	-42198	42198	HolsteinFriesian_104095
1	8920866	SMAP47	5	-42275	42275	Ankole_UG833,Boran_1_3218,HolsteinFriesian_2,NDama_1_1628,Nelore_N2
1	8922740	SMAP73	1	-42119	42119	Barotse_3
1	8925052	SMAP35	3	-42199	42199	Hereford_1,HolsteinFriesian_104095,WhiteFulani_NN233
1	8925052	SMAP60	9	-42288	42288	Angoni_1,Angoni_2,Ankole_UG869,Barotse_3,Boran_1_3218,Hereford_2,NDama_NN031,Nelore_N2,Nelore_N4689
1	8927179	SMAP68	2	-42200	42200	Barotse_2,WhiteFulani_NN233
1	8945951	SMAP61	1	-42238	42238	Hereford_2
1	9627448	SMAP64	1	8443	8443	Hereford_2
1	9924081	SMAP327	1	5393	5393	WhiteFulani_NN233
1	10555419	SMAP178	2	12788	12788	Angoni_1,Ankole_UG869
1	10822232	SMAP29	1	8760	8760	Hereford_1
1	11096273	Nelore_N2_SMAP119	1	-5536	5536	Nelore_N2
1	11363005	SMAP145	2	7333	7333	Ankole_UG869,Nelore_N4689
1	11363005	SMAP97	2	7803	7803	Angoni_1,Nelore_N4689
1	11420175	SMAP73	1	8213	8213	WhiteFulani_NN199
1	11532613	SMAP76	1	8467	8467	NDama_1_1628
1	11550832	SMAP282	3	14069	14069	Angoni_2,NDama_1_1628,NDama_NN031
1	11617716	SMAP84	1	-6146	6146	Boran_1_3218
1	11721902	Nelore_N2_SMAP122	6	6193	6193	Angoni_1,Barotse_3,Boran_2_2124,Nelore_N2,Nelore_N4689,WhiteFulani_NN233
1	11872054	SMAP84	1	8295	8295	Boran_2_2124
1	11988994	SMAP78	1	5165	5165	WhiteFulani_NN233
1	11988994	SMAP85	6	5147	5147	Angoni_1,Ankole_UG833,Ankole_UG869,Boran_1_3218,Nelore_N2,Nelore_N4689
1	12248362	SMAP183	3	9271	9271	Ankole_UG833,Ankole_UG869,Nelore_N2
1	12248362	SMAP85	4	8459	8459	Angoni_1,Boran_1_3218,Boran_2_2124,WhiteFulani_NN233
1	12288642	SMAP150	2	5397	5397	Nelore_N2,Nelore_N4689
1	12377123	SMAP71	1	-5451	5451	Hereford_2
1	12573298	SMAP274	2	-6493	6493	Barotse_2,Barotse_3
1	12898997	SMAP212	6	8032	8032	Angoni_2,Ankole_UG869,Barotse_3,Hereford_2,HolsteinFriesian_104095,HolsteinFriesian_2
1	12898997	SMAP392	1	8424	8424	Angoni_1
1	12899539	SMAP44	1	8732	8732	HolsteinFriesian_104095
1	12985828	Nelore_N2_SMAP439	6	-6323	6323	Angoni_2,Ankole_UG869,Barotse_2,Nelore_N2,Nelore_N4689,WhiteFulani_NN233
1	13003355	Nelore_N2_SMAP128	3	-6206	6206	HolsteinFriesian_2,Nelore_N2,Nelore_N4689
1	13003355	SMAP333	1	-17941	17941	WhiteFulani_NN233
1	13169858	NDama_NN031_SMAP68	1	-13928	13928	NDama_NN031
1	13598671	Nelore_N2_SMAP441	2	8804	8804	Nelore_N2,Nelore_N4689
1	13690144	SMAP88	2	5312	5312	Angoni_1,Barotse_2
1	14131541	NDama_NN031_SMAP70	1	-27306	27306	NDama_NN031
1	14219902	SMAP71	3	-5152	5152	Boran_1_3218,HolsteinFriesian_2,WhiteFulani_NN199
1	14224081	SMAP92	1	-6875	6875	Barotse_2
1	14227594	SMAP47	1	-5015	5015	Hereford_1
1	14251731	SMAP159	1	-5092	5092	Nelore_N4689
1	14251731	SMAP306	12	-5763	5763	Angoni_1,Angoni_2,Ankole_UG833,Ankole_UG869,Barotse_3,Boran_1_3218,Boran_2_2124,Hereford_1,NDama_1_1628,Nelore_N2,WhiteFulani_NN199,WhiteFulani_NN233
1	14344140	SMAP218	17	5537	5537	Angoni_1,Angoni_2,Ankole_UG833,Ankole_UG869,Barotse_2,Barotse_3,Boran_1_3218,Boran_2_2124,Hereford_1,Hereford_2,HolsteinFriesian_104095,HolsteinFriesian_2,NDama_1_1628,Nelore_N2,Nelore_N4689,WhiteFulani_NN199,WhiteFulani_NN233
1	14344140	SMAP338	2	6037	6037	Hereford_1,WhiteFulani_NN233
1	14344140	SMAP81	3	13065	13065	Angoni_1,Ankole_UG869,Boran_1_3218
1	14344826	SMAP48	1	13432	13432	HolsteinFriesian_104095
1	14381336	SMAP37	1	14575	14575	Hereford_1
1	14578920	SMAP219	2	8392	8392	Hereford_2,Nelore_N2
1	14637504	SMAP105	1	8596	8596	Angoni_2
1	14851591	SMAP83	1	5134	5134	WhiteFulani_NN199
1	15114911	SMAP284	5	8498	8498	Angoni_2,Ankole_UG833,Barotse_3,HolsteinFriesian_2,NDama_NN031
1	16154232	SMAP227	1	5452	5452	HolsteinFriesian_2
1	16165952	SMAP53	1	5443	5443	Hereford_1
1	16468588	SMAP290	5	-9329	9329	Angoni_1,Ankole_UG833,Barotse_2,Barotse_3,NDama_NN031
1	16489265	Nelore_N2_SMAP145	1	-21061	21061	Nelore_N2
1	16520086	SMAP112	1	-8246	8246	Boran_2_2124
1	16529656	NDama_NN031_SMAP204	1	-8222	8222	NDama_NN031
1	16774862	SMAP404	2	-5375	5375	Angoni_1,Barotse_3
1	17073683	SMAP229	4	8809	8809	Hereford_1,Hereford_2,HolsteinFriesian_2,WhiteFulani_NN199
1	17204823	SMAP176	2	-7660	7660	Nelore_N2,Nelore_N4689
1	17345860	SMAP94	3	8593	8593	Ankole_UG833,Barotse_3,Hereford_2
1	18366110	SMAP135	1	25313	25313	Nelore_N4689
1	18366110	SMAP151	1	50662	50662	Boran_2_2124
1	18528990	SMAP118	2	-6841	6841	Angoni_1,Angoni_2
1	18680375	SMAP112	1	-9079	9079	WhiteFulani_NN233
1	18680375	SMAP339	2	-9162	9162	Nelore_N2,WhiteFulani_NN199
1	18900274	SMAP341	4	-8777	8777	Ankole_UG833,NDama_NN031,WhiteFulani_NN199,WhiteFulani_NN233
1	18900274	SMAP351	2	-10129	10129	Boran_2_2124,NDama_1_1628
1	18924054	SMAP236	8	-8831	8831	Angoni_1,Ankole_UG869,Barotse_3,HolsteinFriesian_2,NDama_1_1628,NDama_NN031,Nelore_N2,Nelore_N4689
1	18924054	SMAP336	5	-8847	8847	Angoni_2,Ankole_UG833,Boran_1_3218,Hereford_2,HolsteinFriesian_2
1	18934266	SMAP56	3	-8834	8834	Barotse_2,Hereford_1,HolsteinFriesian_104095
1	18934266	SMAP67	1	-8703	8703	HolsteinFriesian_104095
1	18936413	SMAP115	1	-8394	8394	Barotse_2
1	19112887	SMAP218	1	14977	14977	Ankole_UG869
1	19191878	SMAP308	1	8694	8694	NDama_1_1628
1	19317625	SMAP449	1	8177	8177	Nelore_N4689
1	19379907	SMAP179	1	9992	9992	Hereford_1
1	19732689	SMAP239	11	8187	8187	Angoni_1,Ankole_UG869,Barotse_3,Boran_1_3218,Hereford_2,HolsteinFriesian_104095,HolsteinFriesian_2,NDama_NN031,Nelore_N2,Nelore_N4689,WhiteFulani_NN199
1	19733475	SMAP227	3	8343	8343	Hereford_1,HolsteinFriesian_104095,WhiteFulani_NN233
1	20210641	SMAP182	8	8381	8381	Angoni_1,Ankole_UG869,Boran_2_2124,Hereford_1,Hereford_2,HolsteinFriesian_104095,HolsteinFriesian_2,WhiteFulani_NN233
1	20210641	SMAP240	3	8535	8535	Boran_1_3218,HolsteinFriesian_2,WhiteFulani_NN199
1	20218857	SMAP231	4	8322	8322	Barotse_2,Hereford_1,HolsteinFriesian_104095,WhiteFulani_NN233
1	20862960	NDama_NN031_SMAP88	1	-9376	9376	NDama_NN031
1	21753862	SMAP242	1	8418	8418	Hereford_2
1	22609445	SMAP108	2	5499	5499	Ankole_UG869,NDama_1_1628
1	22700069	SMAP421	2	9356	9356	Angoni_1,Barotse_3
1	22705338	SMAP304	1	9320	9320	Barotse_2
1	22728353	SMAP100	10	10696	10696	Angoni_2,Ankole_UG833,Ankole_UG869,Barotse_2,Barotse_3,Hereford_2,HolsteinFriesian_104095,NDama_1_1628,NDama_NN031,WhiteFulani_NN233
1	22728353	SMAP353	1	10662	10662	WhiteFulani_NN199
1	23077192	SMAP247	2	-7098	7098	Boran_2_2124,HolsteinFriesian_2
1	23410634	SMAP117	1	9764	9764	Boran_1_3218
1	23425970	SMAP118	1	9912	9912	Boran_1_3218
1	24200212	SMAP115	1	8599	8599	Ankole_UG869
1	24209041	SMAP241	2	8592	8592	Hereford_1,HolsteinFriesian_104095
1	25290973	SMAP167	1	8662	8662	Boran_2_2124
1	25322569	SMAP104	1	10757	10757	Hereford_2
1	25322569	SMAP313	1	10812	10812	Barotse_2
1	25340242	Nelore_N2_SMAP185	3	9184	9184	Angoni_1,Nelore_N2,Nelore_N4689
1	25340242	SMAP356	11	8959	8959	Angoni_2,Ankole_UG833,Ankole_UG869,Barotse_3,Boran_1_3218,Boran_2_2124,NDama_1_1628,NDama_NN031,Nelore_N2,Nelore_N4689,WhiteFulani_NN199
1	25340868	SMAP130	1	9085	9085	WhiteFulani_NN233
1	25417400	Nelore_N2_SMAP487	2	-19702	19702	Angoni_2,Nelore_N2
1	25439065	SMAP251	18	-21266	21266	Angoni_1,Angoni_2,Ankole_UG833,Ankole_UG869,Barotse_2,Barotse_3,Boran_1_3218,Boran_2_2124,Hereford_1,Hereford_2,HolsteinFriesian_104095,HolsteinFriesian_2,NDama_1_1628,NDama_NN031,Nelore_N2,Nelore_N4689,WhiteFulani_NN199,WhiteFulani_NN233
1	25588447	SMAP244	10	6321	6321	Angoni_1,Angoni_2,Ankole_UG833,Hereford_1,Hereford_2,HolsteinFriesian_104095,HolsteinFriesian_2,Nelore_N2,Nelore_N4689,WhiteFulani_NN233
1	25701444	SMAP252	1	6510	6510	HolsteinFriesian_2
1	25726815	SMAP239	3	7290	7290	Angoni_2,Ankole_UG869,NDama_NN031
1	25970738	SMAP253	1	7985	7985	HolsteinFriesian_2
1	25994845	SMAP364	1	7944	7944	WhiteFulani_NN199
1	28122774	SMAP141	1	-5629	5629	WhiteFulani_NN233
1	28122774	SMAP319	3	-5498	5498	Angoni_1,Barotse_3,Boran_2_2124
1	28572220	SMAP223	3	9192	9192	NDama_1_1628,Nelore_N4689,WhiteFulani_NN199
1	28591555	SMAP378	8	8884	8884	Angoni_2,Ankole_UG833,Ankole_UG869,Barotse_3,Boran_2_2124,Nelore_N2,Nelore_N4689,WhiteFulani_NN233
1	28600379	NDama_NN031_SMAP233	4	7785	7785	Barotse_3,Boran_1_3218,NDama_NN031,WhiteFulani_NN199
1	28689364	SMAP127	1	9857	9857	NDama_1_1628
1	28803213	SMAP323	2	8522	8522	Ankole_UG869,Barotse_3
1	29987649	SMAP182	3	8382	8382	Boran_1_3218,Boran_2_2124,HolsteinFriesian_104095
1	30077554	SMAP376	2	-15770	15770	WhiteFulani_NN199,WhiteFulani_NN233
1	30104345	SMAP328	4	6257	6257	Angoni_1,Barotse_3,Nelore_N2,Nelore_N4689
1	30844093	SMAP256	2	5521	5521	Ankole_UG869,HolsteinFriesian_104095
1	31160460	SMAP392	1	-9070	9070	Boran_2_2124
1	31172404	SMAP141	5	-8657	8657	Angoni_2,Barotse_2,Barotse_3,HolsteinFriesian_2,Nelore_N4689
1	31601273	Nelore_N2_SMAP513	1	-5565	5565	Nelore_N2
1	32097241	SMAP140	3	8321	8321	Barotse_3,NDama_1_1628,NDama_NN031
1	32105406	SMAP502	2	-17551	17551	Nelore_N2,Nelore_N4689
1	32571000	SMAP94	8	-12444	12444	Angoni_1,Ankole_UG833,Boran_1_3218,Hereford_1,Hereford_2,NDama_1_1628,WhiteFulani_NN199,WhiteFulani_NN233
1	32722268	SMAP400	1	8317	8317	Boran_2_2124
1	32900699	SMAP97	1	8304	8304	HolsteinFriesian_104095
1	33784419	SMAP351	10	8545	8545	Angoni_1,Angoni_2,Ankole_UG833,Ankole_UG869,Barotse_3,Boran_1_3218,Boran_2_2124,NDama_1_1628,Nelore_N2,WhiteFulani_NN199
1	33790222	SMAP165	2	8540	8540	Barotse_2,WhiteFulani_NN233
1	33837907	Nelore_N2_SMAP223	1	-12781	12781	Nelore_N2
1	33837907	SMAP511	1	-11839	11839	Nelore_N4689
1	35201850	SMAP359	11	5314	5314	Angoni_2,Ankole_UG833,Ankole_UG869,Barotse_3,Boran_1_3218,Boran_2_2124,NDama_1_1628,NDama_NN031,Nelore_N2,Nelore_N4689,WhiteFulani_NN199
1	35531149	Nelore_N2_SMAP535	3	-6038	6038	NDama_1_1628,Nelore_N2,WhiteFulani_NN199
1	35531149	SMAP262	1	-5829	5829	Nelore_N4689
1	35755774	SMAP415	10	-5033	5033	Angoni_1,Angoni_2,Ankole_UG833,Barotse_2,Boran_1_3218,Boran_2_2124,NDama_1_1628,Nelore_N2,Nelore_N4689,WhiteFulani_NN199
1	35957562	SMAP155	1	-5139	5139	NDama_1_1628
1	37543939	SMAP201	1	5321	5321	Boran_2_2124
1	37543939	SMAP363	1	8683	8683	Barotse_2
1	37550698	SMAP401	1	5119	5119	WhiteFulani_NN233
1	37697935	Nelore_N2_SMAP238	3	6472	6472	Ankole_UG869,Nelore_N2,Nelore_N4689
1	37741539	SMAP374	10	7545	7545	Angoni_2,Ankole_UG833,Ankole_UG869,Barotse_3,Boran_2_2124,NDama_1_1628,NDama_NN031,Nelore_N2,Nelore_N4689,WhiteFulani_NN199
1	37748712	SMAP365	1	7667	7667	Barotse_2
1	37986069	SMAP529	1	8279	8279	Nelore_N4689
1	38643553	SMAP178	1	-13070	13070	Ankole_UG833
1	38643553	SMAP288	1	8182	8182	Hereford_2
1	38646841	SMAP228	1	8125	8125	Hereford_1
1	38716504	SMAP494	1	8789	8789	Angoni_1
1	38998659	SMAP411	1	-6384	6384	Boran_1_3218
1	39181491	SMAP162	1	8479	8479	Barotse_3
1	39206100	SMAP495	1	7538	7538	Angoni_1
1	39251747	SMAP279	4	7671	7671	Angoni_1,Nelore_N2,Nelore_N4689,WhiteFulani_NN199
1	39251747	SMAP409	1	7633	7633	WhiteFulani_NN233
1	39251747	SMAP413	1	8813	8813	Boran_1_3218
1	39555216	SMAP416	1	5289	5289	Boran_1_3218
1	39568551	SMAP107	1	8485	8485	HolsteinFriesian_104095
1	39568551	SMAP282	1	8498	8498	Nelore_N4689
1	39632376	SMAP161	2	6981	6981	Angoni_2,Ankole_UG869
1	39682689	Nelore_N2_SMAP555	4	-11499	11499	NDama_1_1628,Nelore_N2,Nelore_N4689,WhiteFulani_NN199
1	39697274	SMAP414	1	-11262	11262	WhiteFulani_NN233
1	39739856	SMAP423	2	7724	7724	Angoni_2,Ankole_UG869
1	39768238	SMAP109	1	7966	7966	HolsteinFriesian_104095
1	39954823	SMAP280	2	5002	5002	Hereford_2,HolsteinFriesian_104095
1	39988227	SMAP283	1	8541	8541	HolsteinFriesian_2
1	40017612	SMAP502	2	8282	8282	Angoni_1,Ankole_UG833
1	40094249	SMAP286	7	-5583	5583	Ankole_UG869,Barotse_2,Boran_2_2124,Nelore_N2,Nelore_N4689,WhiteFulani_NN199,WhiteFulani_NN233
1	40825707	SMAP191	4	-8030	8030	Angoni_1,Ankole_UG833,Nelore_N2,Nelore_N4689
1	40836865	SMAP191	1	-8093	8093	WhiteFulani_NN233
1	41325319	SMAP144	3	-10919	10919	Hereford_1,Hereford_2,HolsteinFriesian_104095
1	41550718	SMAP114	2	-8388	8388	Hereford_1,HolsteinFriesian_104095
1	42005811	SMAP168	1	5388	5388	NDama_1_1628
1	42121595	SMAP170	1	8488	8488	NDama_1_1628
1	42407514	SMAP445	3	13125	13125	Angoni_2,Boran_2_2124,Nelore_N4689
1	42418819	SMAP194	2	10342	10342	HolsteinFriesian_104095,WhiteFulani_NN233
1	42418819	SMAP428	1	10387	10387	WhiteFulani_NN199
1	42474069	SMAP307	3	-5823	5823	Angoni_1,Ankole_UG833,Boran_1_3218
1	42478515	SMAP117	1	8250	8250	HolsteinFriesian_104095
1	42479861	SMAP382	1	-6930	6930	Barotse_2
1	42488523	SMAP172	4	-7020	7020	Angoni_2,NDama_1_1628,NDama_NN031,WhiteFulani_NN233
1	42488523	SMAP199	1	-19080	19080	Ankole_UG833
1	42506111	SMAP150	8	-6799	6799	Ankole_UG869,Barotse_3,Boran_1_3218,Boran_2_2124,Hereford_2,Nelore_N2,WhiteFulani_NN199,WhiteFulani_NN233
1	42506111	SMAP556	1	-12007	12007	WhiteFulani_NN199
1	42530653	SMAP290	1	-7228	7228	HolsteinFriesian_104095
1	42580237	SMAP287	13	-5628	5628	Angoni_2,Ankole_UG869,Barotse_2,Barotse_3,Hereford_1,Hereford_2,HolsteinFriesian_104095,HolsteinFriesian_2,NDama_1_1628,NDama_NN031,Nelore_N4689,WhiteFulani_NN199,WhiteFulani_NN233
1	42595236	SMAP427	5	-8673	8673	Angoni_1,Ankole_UG833,Boran_1_3218,Boran_2_2124,Nelore_N2
1	42595236	SMAP557	2	-8603	8603	Nelore_N4689,WhiteFulani_NN199
1	42600900	SMAP384	1	-8454	8454	Barotse_2
1	42654672	SMAP194	1	-35629	35629	Barotse_2
1	42715616	SMAP174	7	10758	10758	Angoni_1,Angoni_2,Ankole_UG833,Boran_1_3218,Boran_2_2124,Nelore_N4689,WhiteFulani_NN199
1	42715616	SMAP382	4	6947	6947	Ankole_UG833,Ankole_UG869,Barotse_3,Nelore_N2
1	42715616	SMAP385	1	10803	10803	Barotse_2
1	42715616	SMAP428	1	7399	7399	Boran_1_3218
1	42715616	SMAP451	1	12733	12733	Boran_2_2124
1	43414556	SMAP110	18	7246	7246	Angoni_1,Angoni_2,Ankole_UG833,Ankole_UG869,Barotse_2,Barotse_3,Boran_1_3218,Boran_2_2124,Hereford_1,Hereford_2,HolsteinFriesian_104095,HolsteinFriesian_2,NDama_1_1628,NDama_NN031,Nelore_N2,Nelore_N4689,WhiteFulani_NN199,WhiteFulani_NN233
1	43414556	SMAP558	1	8064	8064	Nelore_N4689
1	43630002	SMAP427	1	-7313	7313	WhiteFulani_NN233
1	44750147	SMAP223	2	8543	8543	Boran_1_3218,Boran_2_2124
1	44819369	SMAP304	3	-6475	6475	Angoni_2,Ankole_UG869,Barotse_3
1	44828518	SMAP225	13	-8845	8845	Angoni_1,Angoni_2,Ankole_UG833,Ankole_UG869,Barotse_2,Barotse_3,Boran_1_3218,Boran_2_2124,NDama_NN031,Nelore_N2,Nelore_N4689,WhiteFulani_NN199,WhiteFulani_NN233
1	44905858	SMAP458	4	-8131	8131	Ankole_UG833,Barotse_3,Boran_2_2124,NDama_NN031
1	45111369	SMAP226	3	8513	8513	Boran_1_3218,Boran_2_2124,WhiteFulani_NN233
1	45718920	SMAP209	1	6592	6592	WhiteFulani_NN233
1	46383683	SMAP315	3	-8381	8381	NDama_1_1628,Nelore_N4689,WhiteFulani_NN199
1	46624286	SMAP400	4	5412	5412	Angoni_1,Barotse_3,Boran_2_2124,NDama_NN031
1	46730112	SMAP190	4	8475	8475	Ankole_UG833,Ankole_UG869,Boran_1_3218,Nelore_N2
1	47652941	SMAP419	3	5080	5080	Angoni_1,Ankole_UG869,Barotse_3
1	47888402	SMAP220	2	6003	6003	WhiteFulani_NN199,WhiteFulani_NN233
1	47970232	SMAP299	3	10774	10774	Hereford_1,HolsteinFriesian_104095,HolsteinFriesian_2
1	48019799	SMAP465	4	8477	8477	Boran_1_3218,Boran_2_2124,Nelore_N2,WhiteFulani_NN199
1	48128816	NDama_NN031_SMAP153	2	8621	8621	HolsteinFriesian_2,NDama_NN031
1	48769813	SMAP441	1	7142	7142	WhiteFulani_NN233
1	48777093	SMAP428	1	-5713	5713	Ankole_UG869
1	48783530	SMAP455	1	-6690	6690	WhiteFulani_NN199
1	48790261	SMAP576	2	-5706	5706	Nelore_N2,Nelore_N4689
1	48797405	SMAP302	1	-6074	6074	HolsteinFriesian_104095
1	48803709	Nelore_N2_SMAP286	1	6868	6868	Nelore_N2
1	48895187	SMAP216	7	8657	8657	Angoni_2,Ankole_UG833,Ankole_UG869,Barotse_2,Hereford_2,Nelore_N2,WhiteFulani_NN233
1	48992529	SMAP303	8	20791	20791	Ankole_UG833,Ankole_UG869,Barotse_2,HolsteinFriesian_104095,NDama_NN031,Nelore_N4689,WhiteFulani_NN199,WhiteFulani_NN233
1	49161954	SMAP218	1	7297	7297	Barotse_2
1	49483655	SMAP537	1	5045	5045	Angoni_1
1	50401389	SMAP200	1	8822	8822	Boran_1_3218
1	50652639	SMAP423	4	8487	8487	Angoni_2,Ankole_UG833,Ankole_UG869,Barotse_3
1	51144727	Nelore_N2_SMAP604	1	5522	5522	Nelore_N2
1	51144727	SMAP248	1	11982	11982	Boran_2_2124
1	51323035	SMAP250	1	7004	7004	Boran_2_2124
1	51403528	Nelore_N2_SMAP606	2	-13956	13956	Ankole_UG833,Nelore_N2
1	51505121	SMAP252	5	5822	5822	Angoni_2,Boran_1_3218,Boran_2_2124,NDama_1_1628,Nelore_N4689
1	51507569	SMAP407	1	5883	5883	Barotse_2
1	51708698	SMAP164	6	-5676	5676	Angoni_2,Barotse_3,Hereford_1,Hereford_2,NDama_NN031,WhiteFulani_NN233
1	51920640	Nelore_N2_SMAP609	1	6436	6436	Nelore_N2
1	52583076	SMAP587	1	8524	8524	Nelore_N4689
1	52839931	SMAP319	3	8549	8549	Hereford_1,Hereford_2,Nelore_N2
1	52844980	SMAP311	2	8580	8580	Hereford_1,HolsteinFriesian_104095
1	53130434	Nelore_N2_SMAP611	2	6155	6155	Angoni_1,Nelore_N2
1	53464371	SMAP314	2	9180	9180	HolsteinFriesian_104095,HolsteinFriesian_2
1	53464371	SMAP320	1	9009	9009	Hereford_2
1	53816795	NDama_NN031_SMAP289	1	8413	8413	NDama_NN031
1	54000052	SMAP317	3	8348	8348	Hereford_2,HolsteinFriesian_104095,HolsteinFriesian_2
1	54019127	SMAP415	1	-14845	14845	Barotse_2
1	54046063	SMAP462	10	-14851	14851	Angoni_1,Angoni_2,Ankole_UG833,Ankole_UG869,Barotse_3,Boran_1_3218,Boran_2_2124,NDama_1_1628,Nelore_N2,Nelore_N4689
1	54307721	SMAP420	4	-6362	6362	Angoni_1,Ankole_UG833,NDama_1_1628,Nelore_N2
1	54320579	SMAP417	1	-6227	6227	Barotse_2
1	54541324	SMAP261	12	-8998	8998	Angoni_1,Angoni_2,Ankole_UG833,Ankole_UG869,Barotse_2,Barotse_3,Boran_1_3218,Boran_2_2124,NDama_1_1628,Nelore_N2,WhiteFulani_NN199,WhiteFulani_NN233
1	54541324	SMAP325	12	-8630	8630	Angoni_1,Angoni_2,Ankole_UG869,Barotse_3,Boran_1_3218,Boran_2_2124,Hereford_1,Hereford_2,HolsteinFriesian_104095,HolsteinFriesian_2,NDama_NN031,Nelore_N4689
1	54898864	SMAP330	6	-8289	8289	Angoni_1,Angoni_2,Ankole_UG833,Ankole_UG869,Nelore_N2,WhiteFulani_NN199
1	55027758	SMAP475	4	9078	9078	Barotse_3,Nelore_N4689,WhiteFulani_NN199,WhiteFulani_NN233
1	55106420	Nelore_N2_SMAP621	4	-6844	6844	Ankole_UG833,Barotse_2,Nelore_N2,Nelore_N4689
1	55106420	SMAP263	11	-8058	8058	Angoni_1,Angoni_2,Ankole_UG833,Ankole_UG869,Barotse_3,Boran_1_3218,Boran_2_2124,NDama_1_1628,Nelore_N4689,WhiteFulani_NN199,WhiteFulani_NN233
1	56087403	Nelore_N2_SMAP627	1	8381	8381	Nelore_N2
1	56101994	SMAP173	1	5020	5020	Hereford_2
1	56325545	SMAP427	3	-5812	5812	Barotse_2,Barotse_3,WhiteFulani_NN199
1	56707735	SMAP237	4	-26348	26348	Boran_1_3218,Boran_2_2124,WhiteFulani_NN199,WhiteFulani_NN233
1	56738745	SMAP214	8	-26411	26411	Angoni_1,Angoni_2,Ankole_UG833,Boran_2_2124,NDama_1_1628,Nelore_N2,Nelore_N4689,WhiteFulani_NN199
1	56741952	SMAP467	1	-26340	26340	WhiteFulani_NN233
1	56774953	SMAP265	13	-27058	27058	Angoni_1,Angoni_2,Ankole_UG833,Ankole_UG869,Barotse_2,Barotse_3,Boran_1_3218,Hereford_1,Hereford_2,HolsteinFriesian_2,NDama_1_1628,NDama_NN031,Nelore_N4689
1	56774953	SMAP326	1	-27167	27167	HolsteinFriesian_104095
1	56774953	SMAP430	1	-26964	26964	Barotse_2
1	57013067	SMAP275	1	8539	8539	Boran_2_2124
1	57013067	SMAP479	1	8469	8469	Boran_1_3218
1	57203623	SMAP267	6	-12561	12561	Angoni_2,Ankole_UG833,Boran_1_3218,Hereford_1,HolsteinFriesian_2,Nelore_N4689
1	57523726	SMAP454	1	8620	8620	Ankole_UG833
1	57755597	SMAP457	1	8572	8572	Ankole_UG833
1	58229337	SMAP459	1	-7171	7171	Ankole_UG833
1	59587202	SMAP279	3	7806	7806	Boran_1_3218,Boran_2_2124,Nelore_N4689
1	59895856	SMAP456	1	5231	5231	Ankole_UG869
1	60834005	SMAP260	1	8817	8817	WhiteFulani_NN233
1	61107643	SMAP142	1	8533	8533	Hereford_1
1	61375102	SMAP287	8	-8645	8645	Ankole_UG833,Barotse_2,Barotse_3,Boran_1_3218,Boran_2_2124,HolsteinFriesian_104095,HolsteinFriesian_2,WhiteFulani_NN199
1	61378182	SMAP333	1	-8666	8666	HolsteinFriesian_104095
1	61380897	SMAP481	2	-8263	8263	Angoni_1,Angoni_2
1	61389991	SMAP157	2	-8560	8560	Barotse_2,HolsteinFriesian_104095
1	61962934	SMAP467	1	8519	8519	Ankole_UG833
1	62005967	SMAP436	5	8347	8347	Angoni_2,Ankole_UG833,Barotse_3,NDama_1_1628,NDama_NN031
1	62013804	SMAP438	1	8363	8363	Barotse_2
1	62020038	SMAP143	1	8301	8301	Hereford_1
1	62557911	SMAP505	2	8530	8530	Ankole_UG833,Boran_2_2124
1	62746896	SMAP439	6	7518	7518	Angoni_2,Boran_1_3218,Hereford_2,NDama_1_1628,Nelore_N2,Nelore_N4689
1	63231312	SMAP326	1	5507	5507	HolsteinFriesian_2
1	63383275	SMAP505	2	8528	8528	Nelore_N4689,WhiteFulani_NN199
1	63813948	SMAP632	1	-5630	5630	Nelore_N4689
1	63825966	SMAP498	6	-5506	5506	Angoni_1,Ankole_UG869,Boran_1_3218,Boran_2_2124,Nelore_N2,WhiteFulani_NN233
1	64481357	Nelore_N2_SMAP658	4	10141	10141	Ankole_UG869,Boran_1_3218,Nelore_N2,Nelore_N4689
1	64487966	SMAP488	1	10028	10028	WhiteFulani_NN233
1	64623599	SMAP235	2	-5805	5805	Boran_1_3218,NDama_1_1628
1	65666081	SMAP229	5	-6334	6334	Angoni_1,Ankole_UG869,Barotse_3,Boran_2_2124,Nelore_N4689
1	66444677	SMAP237	1	8144	8144	NDama_1_1628
1	67951453	SMAP487	1	8751	8751	Angoni_2
1	68610053	SMAP258	1	20473	20473	Barotse_2
1	69408995	SMAP274	2	11943	11943	Angoni_1,Angoni_2
1	69408995	SMAP448	1	-8290	8290	Barotse_2
1	69408995	SMAP508	2	-7829	7829	Ankole_UG869,Boran_1_3218
1	70416386	SMAP339	1	8537	8537	HolsteinFriesian_2
1	70420113	SMAP276	1	8530	8530	Hereford_1
1	71628643	SMAP313	1	8380	8380	Boran_2_2124
1	74058912	SMAP516	10	5428	5428	Angoni_1,Angoni_2,Ankole_UG833,Ankole_UG869,Barotse_3,Boran_1_3218,Boran_2_2124,Nelore_N2,Nelore_N4689,WhiteFulani_NN233
1	74240588	SMAP518	4	-11639	11639	Angoni_1,Angoni_2,Boran_1_3218,Nelore_N2
1	74281482	SMAP272	1	12158	12158	WhiteFulani_NN199
1	75153923	SMAP522	1	8247	8247	Boran_1_3218
1	75434440	Nelore_N2_SMAP682	6	-7344	7344	Angoni_2,Boran_1_3218,Boran_2_2124,Nelore_N2,Nelore_N4689,WhiteFulani_NN233
1	75434440	SMAP341	1	-7783	7783	HolsteinFriesian_2
1	75493336	SMAP495	1	5138	5138	Ankole_UG833
1	75565700	SMAP258	2	8351	8351	Boran_1_3218,NDama_1_1628
1	75632752	SMAP497	1	-7484	7484	Ankole_UG833
1	76216463	SMAP530	3	8027	8027	Boran_1_3218,Boran_2_2124,WhiteFulani_NN233
1	76239190	SMAP529	5	8544	8544	Angoni_2,Ankole_UG869,Boran_1_3218,Nelore_N4689,WhiteFulani_NN199
1	76347154	SMAP187	1	8311	8311	Hereford_2
1	76350842	SMAP152	1	8201	8201	Hereford_1
1	77517847	SMAP356	1	-29569	29569	Hereford_2
1	77530378	SMAP285	17	-29518	29518	Angoni_1,Angoni_2,Ankole_UG833,Ankole_UG869,Barotse_2,Barotse_3,Boran_1_3218,Boran_2_2124,Hereford_1,HolsteinFriesian_104095,HolsteinFriesian_2,NDama_1_1628,NDama_NN031,Nelore_N2,Nelore_N4689,WhiteFulani_NN199,WhiteFulani_NN233
1	77548378	SMAP183	1	-29411	29411	HolsteinFriesian_104095
1	77833475	NDama_NN031_SMAP348	1	-8636	8636	NDama_NN031
1	77837312	SMAP192	13	-8545	8545	Angoni_1,Angoni_2,Barotse_2,Barotse_3,Boran_1_3218,Boran_2_2124,Hereford_2,NDama_1_1628,NDama_NN031,Nelore_N2,Nelore_N4689,WhiteFulani_NN199,WhiteFulani_NN233
1	77837312	SMAP269	3	-8699	8699	Ankole_UG869,NDama_1_1628,WhiteFulani_NN233
1	77842617	SMAP157	1	-8684	8684	Hereford_1
1	77990566	SMAP281	1	8466	8466	WhiteFulani_NN199
1	77990566	SMAP333	2	8570	8570	Boran_1_3218,Boran_2_2124
1	78127667	SMAP425	6	8773	8773	Boran_1_3218,Boran_2_2124,Nelore_N2,Nelore_N4689,WhiteFulani_NN199,WhiteFulani_NN233
1	78296921	Nelore_N2_SMAP694	3	8413	8413	Angoni_1,Nelore_N2,Nelore_N4689
1	80312153	NDama_NN031_SMAP335	1	-7191	7191	NDama_NN031
1	80546429	Nelore_N2_SMAP700	3	9215	9215	Angoni_2,Nelore_N2,Nelore_N4689
1	81514240	SMAP308	1	8544	8544	Angoni_2
1	81514240	SMAP680	1	24811	24811	Nelore_N4689
1	82262080	Nelore_N2_SMAP704	4	6897	6897	Boran_1_3218,Boran_2_2124,Nelore_N2,Nelore_N4689
1	82274721	SMAP209	1	7488	7488	HolsteinFriesian_2
1	82290385	SMAP365	1	7271	7271	HolsteinFriesian_104095
1	83215884	SMAP496	5	8392	8392	Angoni_1,Ankole_UG833,Barotse_2,Nelore_N2,WhiteFulani_NN199
1	84846071	SMAP197	1	5561	5561	Hereford_2
1	84935446	SMAP353	2	7328	7328	Ankole_UG869,HolsteinFriesian_2
1	84992987	NDama_NN031_SMAP351	1	7481	7481	NDama_NN031
1	84992987	SMAP343	5	7602	7602	Ankole_UG869,Boran_1_3218,Boran_2_2124,Hereford_2,WhiteFulani_NN199
1	85504741	SMAP624	1	-5155	5155	Angoni_1
1	85545010	SMAP539	1	-16502	16502	Ankole_UG833
1	85780600	SMAP469	7	8668	8668	Angoni_1,Ankole_UG833,Barotse_3,NDama_1_1628,Nelore_N2,Nelore_N4689,WhiteFulani_NN233
1	86455454	SMAP211	13	-19123	19123	Angoni_1,Angoni_2,Ankole_UG833,Ankole_UG869,Barotse_3,Boran_1_3218,Boran_2_2124,HolsteinFriesian_2,NDama_1_1628,NDama_NN031,Nelore_N2,Nelore_N4689,WhiteFulani_NN199
1	86455454	SMAP362	1	-18455	18455	Hereford_2
1	86466871	SMAP354	4	-18880	18880	Hereford_1,Hereford_2,HolsteinFriesian_2,NDama_NN031
1	86466871	SMAP554	4	-18699	18699	Angoni_1,Angoni_2,Boran_1_3218,WhiteFulani_NN199
1	86467040	SMAP550	2	-18810	18810	Ankole_UG869,Boran_2_2124
1	86469433	SMAP367	2	-18802	18802	Hereford_1,HolsteinFriesian_104095
1	86469551	SMAP534	2	-18053	18053	Barotse_2,WhiteFulani_NN233
1	86474423	SMAP163	1	-17532	17532	Hereford_1
1	86580477	SMAP627	1	-6494	6494	Angoni_1
1	86625629	SMAP484	9	7691	7691	Angoni_2,Ankole_UG869,Barotse_3,Boran_2_2124,HolsteinFriesian_2,NDama_1_1628,NDama_NN031,Nelore_N4689,WhiteFulani_NN199
1	86629999	SMAP369	1	8049	8049	HolsteinFriesian_104095
1	86638251	SMAP628	1	10251	10251	Angoni_1
1	86638251	SMAP742	5	7763	7763	Angoni_1,Ankole_UG833,Barotse_3,Boran_1_3218,Nelore_N2
1	86638991	SMAP296	3	8125	8125	Barotse_2,Hereford_1,WhiteFulani_NN233
1	86912090	SMAP194	1	8450	8450	HolsteinFriesian_104095
1	87246132	SMAP388	11	-23739	23739	Ankole_UG833,Ankole_UG869,Barotse_2,Boran_1_3218,Hereford_2,HolsteinFriesian_104095,HolsteinFriesian_2,NDama_NN031,Nelore_N2,Nelore_N4689,WhiteFulani_NN199
1	87246132	SMAP481	4	-23521	23521	Barotse_2,Hereford_1,NDama_1_1628,WhiteFulani_NN233
1	87246132	SMAP523	4	-23366	23366	Angoni_1,Ankole_UG869,Barotse_3,NDama_1_1628
1	87246132	SMAP558	7	-23535	23535	Angoni_1,Angoni_2,Ankole_UG833,Boran_1_3218,Boran_2_2124,HolsteinFriesian_2,Nelore_N2
1	87257892	SMAP198	2	-23529	23529	Hereford_1,HolsteinFriesian_104095
1	87723393	SMAP360	2	-6444	6444	Barotse_2,HolsteinFriesian_2
1	87723393	SMAP508	1	-6512	6512	Barotse_2
1	87723393	SMAP524	2	-6337	6337	Barotse_3,HolsteinFriesian_104095
1	87727883	SMAP398	1	-6155	6155	HolsteinFriesian_104095
1	88765170	SMAP605	1	8567	8567	Boran_2_2124
1	88768045	SMAP378	1	8462	8462	HolsteinFriesian_104095
1	88774399	Nelore_N2_SMAP781	3	8599	8599	Boran_1_3218,Nelore_N2,WhiteFulani_NN233
1	88962477	SMAP513	3	6186	6186	Ankole_UG869,Barotse_2,Barotse_3
1	89408353	SMAP765	12	-8588	8588	Angoni_1,Angoni_2,Ankole_UG833,Ankole_UG869,Barotse_2,Barotse_3,Boran_1_3218,Boran_2_2124,NDama_1_1628,Nelore_N2,Nelore_N4689,WhiteFulani_NN233
1	89463276	SMAP307	1	-5249	5249	Hereford_1
1	89463276	SMAP404	3	-5396	5396	Barotse_2,HolsteinFriesian_104095,WhiteFulani_NN233
1	89463276	SMAP610	14	-5264	5264	Angoni_1,Angoni_2,Ankole_UG833,Ankole_UG869,Barotse_3,Boran_1_3218,Boran_2_2124,Hereford_2,NDama_1_1628,NDama_NN031,Nelore_N2,Nelore_N4689,WhiteFulani_NN199,WhiteFulani_NN233
1	89751402	SMAP612	6	7095	7095	Angoni_2,Barotse_3,Boran_1_3218,Boran_2_2124,NDama_1_1628,NDama_NN031
1	89764742	SMAP551	1	7064	7064	Barotse_2
1	91059875	SMAP405	3	8867	8867	Hereford_1,HolsteinFriesian_104095,HolsteinFriesian_2
1	91237229	SMAP574	1	5316	5316	WhiteFulani_NN199
1	91917733	SMAP377	15	-5599	5599	Angoni_1,Angoni_2,Barotse_2,Barotse_3,Boran_1_3218,Boran_2_2124,Hereford_1,Hereford_2,HolsteinFriesian_104095,HolsteinFriesian_2,NDama_1_1628,Nelore_N2,Nelore_N4689,WhiteFulani_NN199,WhiteFulani_NN233
1	92299962	Nelore_N2_SMAP749	1	9010	9010	Nelore_N2
1	92644751	SMAP680	1	-5530	5530	Ankole_UG869
1	92819789	Nelore_N2_SMAP803	3	5215	5215	Angoni_1,Nelore_N2,Nelore_N4689
1	92833605	SMAP411	9	5211	5211	Angoni_2,Ankole_UG833,Barotse_2,Barotse_3,Boran_2_2124,HolsteinFriesian_104095,HolsteinFriesian_2,NDama_1_1628,NDama_NN031
1	92833605	SMAP542	2	5224	5224	Angoni_1,Barotse_3
1	92833605	SMAP582	2	5154	5154	Boran_1_3218,Boran_2_2124
1	92833605	SMAP681	1	5257	5257	Ankole_UG869
1	94151228	SMAP739	2	10942	10942	Nelore_N2,Nelore_N4689
1	94202696	SMAP329	4	6352	6352	Barotse_3,Boran_2_2124,Hereford_1,HolsteinFriesian_104095
1	94204788	SMAP403	4	5985	5985	Ankole_UG869,Hereford_2,HolsteinFriesian_2,NDama_NN031
1	94211122	SMAP684	1	6360	6360	Ankole_UG869
1	94211122	SMAP785	2	6413	6413	Angoni_2,Boran_1_3218
1	94226074	SMAP786	3	-6273	6273	Nelore_N2,Nelore_N4689,WhiteFulani_NN199
1	94250413	SMAP535	1	-6151	6151	Barotse_2
1	94250413	SMAP547	3	-6219	6219	Ankole_UG833,Barotse_3,Boran_1_3218
1	94516616	SMAP560	2	8584	8584	Angoni_1,Angoni_2
1	95006700	SMAP788	2	6969	6969	NDama_1_1628,Nelore_N4689
1	95110971	Nelore_N2_SMAP814	1	9232	9232	Nelore_N2
1	95632545	SMAP539	1	8551	8551	Barotse_2
1	95742702	Nelore_N2_SMAP816	2	8325	8325	Angoni_1,Nelore_N2
1	95745837	SMAP583	1	8329	8329	WhiteFulani_NN233
1	96747888	SMAP412	18	-8556	8556	Angoni_1,Angoni_2,Ankole_UG833,Ankole_UG869,Barotse_2,Barotse_3,Boran_1_3218,Boran_2_2124,Hereford_1,Hereford_2,HolsteinFriesian_104095,HolsteinFriesian_2,NDama_1_1628,NDama_NN031,Nelore_N2,Nelore_N4689,WhiteFulani_NN199,WhiteFulani_NN233
1	97969382	SMAP314	3	-29152	29152	Barotse_2,Hereford_1,WhiteFulani_NN233
1	97969382	SMAP544	9	-29448	29448	Angoni_1,Angoni_2,Ankole_UG833,Ankole_UG869,HolsteinFriesian_2,NDama_1_1628,NDama_NN031,Nelore_N2,Nelore_N4689
1	97969382	SMAP598	1	-28999	28999	WhiteFulani_NN199
1	97969382	SMAP797	1	-28834	28834	Boran_1_3218
1	97973857	NDama_NN031_SMAP378	1	-29315	29315	NDama_NN031
1	97977406	SMAP420	1	-28960	28960	HolsteinFriesian_104095
1	97977406	SMAP637	3	-29312	29312	Barotse_3,Boran_2_2124,HolsteinFriesian_2
1	97988671	SMAP600	6	-28967	28967	Angoni_1,Angoni_2,Ankole_UG869,Boran_1_3218,Hereford_2,WhiteFulani_NN199
1	97993937	SMAP332	1	-29056	29056	Hereford_1
1	97994121	SMAP396	1	-28189	28189	HolsteinFriesian_104095
1	98480783	SMAP782	7	8490	8490	Angoni_2,Ankole_UG869,Barotse_2,Boran_1_3218,Boran_2_2124,WhiteFulani_NN199,WhiteFulani_NN233
1	98864285	NDama_NN031_SMAP501	1	9008	9008	NDama_NN031
1	98864285	SMAP551	1	8993	8993	NDama_1_1628
1	99167402	SMAP633	1	-7147	7147	WhiteFulani_NN233
1	99192634	SMAP425	11	-5483	5483	Angoni_1,Angoni_2,Ankole_UG833,Ankole_UG869,Barotse_3,Boran_1_3218,Boran_2_2124,HolsteinFriesian_104095,NDama_1_1628,NDama_NN031,Nelore_N4689
1	100611822	Nelore_N2_SMAP981	1	7424	7424	Nelore_N2
1	100655912	SMAP593	3	-5902	5902	Ankole_UG833,Barotse_3,NDama_1_1628
1	100655912	SMAP637	1	-6137	6137	WhiteFulani_NN233
1	100655912	SMAP706	4	-6977	6977	Angoni_1,Angoni_2,Ankole_UG869,Nelore_N2
1	100814941	SMAP554	1	-32639	32639	NDama_1_1628
1	100828739	SMAP790	2	-11901	11901	Ankole_UG833,Boran_2_2124
1	100828739	SMAP806	1	-12312	12312	Boran_1_3218
1	100828739	SMAP815	1	-11746	11746	Nelore_N4689
1	101122794	SMAP564	1	7205	7205	Barotse_3
1	101402098	Nelore_N2_SMAP984	1	8819	8819	Nelore_N2
1	102347917	Nelore_N2_SMAP989	1	-18348	18348	Nelore_N2
1	102370789	SMAP476	1	-33442	33442	HolsteinFriesian_2
1	102571398	SMAP892	1	8414	8414	Angoni_1
1	102746818	SMAP606	1	-5303	5303	Barotse_2
1	102746818	SMAP734	2	-5278	5278	Ankole_UG833,HolsteinFriesian_2
1	102759175	SMAP497	3	-5597	5597	Hereford_1,HolsteinFriesian_104095,WhiteFulani_NN233
1	102759175	SMAP801	13	-5675	5675	Angoni_1,Angoni_2,Ankole_UG869,Barotse_3,Boran_1_3218,Boran_2_2124,Hereford_2,HolsteinFriesian_2,NDama_1_1628,NDama_NN031,Nelore_N2,Nelore_N4689,WhiteFulani_NN199
1	104163026	Nelore_N2_SMAP996	2	-6748	6748	Barotse_3,Nelore_N2
1	104283103	SMAP436	1	6152	6152	HolsteinFriesian_104095
1	104362851	SMAP719	6	7953	7953	Angoni_1,Ankole_UG833,Ankole_UG869,Boran_1_3218,NDama_NN031,Nelore_N4689
1	104362851	SMAP805	1	6748	6748	Boran_2_2124
1	104370953	SMAP346	1	7714	7714	Hereford_1
1	104372857	SMAP730	1	6891	6891	WhiteFulani_NN233
1	104374390	Nelore_N2_SMAP848	1	-7269	7269	Nelore_N2
1	104374390	Nelore_N2_SMAP997	1	-12396	12396	Nelore_N2
1	104379252	SMAP653	1	-8810	8810	WhiteFulani_NN233
1	104423516	SMAP594	1	-8971	8971	Angoni_2
1	104793457	SMAP1063	1	5253	5253	Nelore_N4689
1	105226577	SMAP657	1	5729	5729	WhiteFulani_NN233
1	105291765	SMAP658	1	-17777	17777	WhiteFulani_NN233
1	105937369	SMAP813	1	8439	8439	Boran_2_2124
1	105963991	SMAP605	1	8544	8544	Angoni_2
1	106079209	SMAP441	1	-7361	7361	HolsteinFriesian_104095
1	106109897	SMAP1072	1	7124	7124	Nelore_N4689
1	106109897	SMAP819	1	5933	5933	WhiteFulani_NN199
1	106118646	SMAP737	1	7259	7259	WhiteFulani_NN233
1	106245615	SMAP630	1	8471	8471	Boran_1_3218
1	106269919	SMAP602	5	8533	8533	Angoni_2,Ankole_UG833,Barotse_3,NDama_1_1628,NDama_NN031
1	106273000	SMAP662	1	8641	8641	WhiteFulani_NN233
1	106678148	SMAP609	1	6000	6000	NDama_1_1628
1	107869047	Nelore_N2_SMAP1002	3	6644	6644	Boran_1_3218,Nelore_N2,WhiteFulani_NN233
1	107930541	SMAP430	1	7225	7225	Hereford_2
1	109223469	SMAP427	1	6858	6858	HolsteinFriesian_2
1	109787038	SMAP824	3	8298	8298	Ankole_UG833,Ankole_UG869,WhiteFulani_NN199
1	109874814	SMAP485	3	5667	5667	Hereford_1,HolsteinFriesian_2,NDama_1_1628
1	110635326	SMAP1082	1	10010	10010	Nelore_N4689
1	110635326	SMAP750	1	10111	10111	Ankole_UG833
1	110636137	SMAP615	1	10251	10251	Barotse_2
1	111219474	Nelore_N2_SMAP1011	9	-5702	5702	Ankole_UG869,Barotse_2,Barotse_3,Boran_1_3218,Boran_2_2124,Nelore_N2,Nelore_N4689,WhiteFulani_NN199,WhiteFulani_NN233
1	112659376	Nelore_N2_SMAP871	3	8508	8508	Angoni_2,Nelore_N2,Nelore_N4689
1	112867708	SMAP351	1	-5172	5172	Hereford_1
1	112867708	SMAP674	1	-5027	5027	WhiteFulani_NN233
1	112867708	SMAP820	2	-5091	5091	Ankole_UG869,Boran_2_2124
1	112882317	SMAP643	9	-8537	8537	Angoni_1,Ankole_UG833,Ankole_UG869,Barotse_2,Barotse_3,Boran_1_3218,Nelore_N2,Nelore_N4689,WhiteFulani_NN199
1	113912130	Nelore_N2_SMAP1029	3	5276	5276	Barotse_2,Nelore_N2,Nelore_N4689
1	114273817	SMAP658	1	8944	8944	Ankole_UG833
1	114274591	SMAP696	1	8787	8787	Barotse_2
1	114318055	SMAP597	2	-9385	9385	Angoni_2,Ankole_UG869
1	114566295	SMAP519	1	5947	5947	Hereford_2
1	115818073	SMAP826	1	7333	7333	Angoni_2
1	115841008	SMAP625	1	7254	7254	Barotse_3
1	116612106	SMAP625	1	-5013	5013	NDama_1_1628
1	116635906	Nelore_N2_SMAP1035	7	-5553	5553	Angoni_2,Ankole_UG869,Boran_1_3218,Boran_2_2124,Nelore_N2,Nelore_N4689,WhiteFulani_NN233
1	117322362	NDama_NN031_SMAP430	1	8631	8631	NDama_NN031
1	117990060	SMAP629	2	9102	9102	Ankole_UG833,Barotse_3
1	118088046	SMAP623	1	7106	7106	Angoni_2
1	118088046	SMAP631	3	8916	8916	Boran_1_3218,NDama_1_1628,WhiteFulani_NN233
1	118324788	SMAP906	2	8418	8418	Nelore_N2,Nelore_N4689
1	118870786	SMAP703	6	5643	5643	Ankole_UG869,Barotse_3,Boran_1_3218,Boran_2_2124,NDama_1_1628,Nelore_N4689
1	118872919	SMAP753	1	5356	5356	WhiteFulani_NN233
1	118888893	Nelore_N2_SMAP1043	4	5584	5584	Boran_1_3218,Boran_2_2124,Nelore_N2,Nelore_N4689
1	119381854	SMAP857	13	-8492	8492	Angoni_1,Angoni_2,Ankole_UG833,Ankole_UG869,Barotse_3,Boran_1_3218,Boran_2_2124,Hereford_2,HolsteinFriesian_2,NDama_1_1628,Nelore_N2,Nelore_N4689,WhiteFulani_NN199
1	119391471	SMAP754	2	-8491	8491	Barotse_2,WhiteFulani_NN233
1	120431783	SMAP1113	2	8828	8828	Boran_1_3218,Nelore_N4689
1	120469085	SMAP710	1	8560	8560	Boran_2_2124
1	120576395	SMAP836	1	7476	7476	Angoni_2
1	120667353	SMAP853	2	8327	8327	Hereford_1,WhiteFulani_NN199
1	121361004	Nelore_N2_SMAP1049	5	10985	10985	Boran_1_3218,NDama_1_1628,Nelore_N2,Nelore_N4689,WhiteFulani_NN199
1	121425922	SMAP713	1	13591	13591	Boran_2_2124
1	121462099	SMAP648	11	5226	5226	Angoni_2,Ankole_UG833,Ankole_UG869,Barotse_2,Boran_1_3218,Boran_2_2124,NDama_1_1628,Nelore_N2,Nelore_N4689,WhiteFulani_NN199,WhiteFulani_NN233
1	121589903	SMAP500	1	-7218	7218	HolsteinFriesian_2
1	121614093	SMAP714	12	-7208	7208	Angoni_1,Angoni_2,Ankole_UG833,Ankole_UG869,Barotse_3,Boran_1_3218,Boran_2_2124,Hereford_2,NDama_1_1628,NDama_NN031,Nelore_N2,WhiteFulani_NN199
1	121614093	SMAP846	6	-8035	8035	Ankole_UG833,Ankole_UG869,Boran_1_3218,Boran_2_2124,Nelore_N4689,WhiteFulani_NN199
1	121615456	SMAP357	3	-7075	7075	Barotse_2,Hereford_1,HolsteinFriesian_104095
1	121615456	SMAP761	1	-8015	8015	WhiteFulani_NN233
1	121777860	SMAP526	3	-7070	7070	Angoni_2,Hereford_1,Hereford_2
1	121991664	SMAP525	5	5479	5479	Angoni_2,Barotse_2,HolsteinFriesian_104095,NDama_1_1628,Nelore_N4689
1	122001012	NDama_NN031_SMAP437	1	13156	13156	NDama_NN031
1	122001012	SMAP430	8	5509	5509	Angoni_1,Ankole_UG833,Barotse_2,Barotse_3,Hereford_1,Hereford_2,NDama_1_1628,NDama_NN031
1	122014039	SMAP928	2	7889	7889	Angoni_1,Barotse_3
1	122083557	SMAP653	2	-10744	10744	Angoni_2,NDama_1_1628
1	122088280	SMAP501	7	-9182	9182	Angoni_1,Ankole_UG869,Barotse_3,HolsteinFriesian_2,NDama_NN031,Nelore_N2,Nelore_N4689
1	122088280	SMAP529	2	-9405	9405	Hereford_2,Nelore_N4689
1	122088280	SMAP847	4	-9183	9183	Boran_1_3218,Boran_2_2124,Nelore_N2,WhiteFulani_NN199
1	122102660	SMAP359	3	-9118	9118	Barotse_2,Hereford_1,HolsteinFriesian_104095
1	122102660	SMAP762	1	-9163	9163	WhiteFulani_NN233
1	122106069	SMAP687	1	-9132	9132	WhiteFulani_NN233
1	122864200	SMAP643	1	5283	5283	Barotse_3
1	123004713	SMAP924	1	8374	8374	Nelore_N4689
1	123036721	Nelore_N2_SMAP1062	1	-5254	5254	Nelore_N2
1	123105403	SMAP644	8	-13251	13251	Angoni_2,Ankole_UG833,Ankole_UG869,Barotse_3,HolsteinFriesian_2,Nelore_N4689,WhiteFulani_NN199,WhiteFulani_NN233
1	123107090	SMAP529	1	-13231	13231	HolsteinFriesian_104095
1	123114271	SMAP432	2	-13224	13224	Barotse_2,Hereford_1
1	123136801	SMAP1127	2	-5059	5059	Angoni_2,Nelore_N4689
1	123136801	SMAP531	7	-14540	14540	Angoni_1,Barotse_3,Hereford_1,Hereford_2,NDama_1_1628,NDama_NN031,Nelore_N2
1	123136801	SMAP720	1	-8201	8201	Barotse_2
1	123464303	SMAP853	2	5978	5978	Boran_1_3218,Boran_2_2124
1	123802760	SMAP1131	2	8974	8974	Nelore_N2,Nelore_N4689
1	123817756	SMAP776	1	8396	8396	Ankole_UG833
1	124108409	SMAP701	1	-5035	5035	WhiteFulani_NN233
1	124108409	SMAP879	3	-5684	5684	Ankole_UG833,Boran_1_3218,Boran_2_2124
1	124447368	SMAP1135	3	8492	8492	Boran_1_3218,Boran_2_2124,Nelore_N4689
1	124584331	Nelore_N2_SMAP1074	1	-7607	7607	Nelore_N2
1	124888236	NDama_NN031_SMAP539	5	-5928	5928	Angoni_2,Barotse_3,NDama_NN031,Nelore_N4689,WhiteFulani_NN199
1	124900407	SMAP722	2	-5738	5738	Barotse_2,Hereford_1
1	124900407	SMAP773	1	-5828	5828	WhiteFulani_NN233
1	125140353	SMAP368	6	5408	5408	Barotse_3,Boran_1_3218,Boran_2_2124,Hereford_1,Nelore_N2,Nelore_N4689
1	125210950	SMAP729	4	6954	6954	Boran_1_3218,NDama_1_1628,Nelore_N4689,WhiteFulani_NN233
1	125393878	Nelore_N2_SMAP1080	2	-5784	5784	Angoni_1,Nelore_N2
1	126307703	SMAP873	1	9100	9100	WhiteFulani_NN199
1	127798186	SMAP867	2	10889	10889	Boran_1_3218,Boran_2_2124
1	128057365	SMAP941	1	-6467	6467	Angoni_1
1	128529811	SMAP736	3	6381	6381	Boran_1_3218,Boran_2_2124,Nelore_N2
1	128529811	SMAP882	1	5765	5765	WhiteFulani_NN199
1	128529811	SMAP942	2	5685	5685	Angoni_1,Barotse_2
1	128628767	SMAP731	4	9426	9426	Angoni_1,Barotse_2,Boran_1_3218,Boran_2_2124
1	128642792	SMAP537	15	5418	5418	Angoni_2,Ankole_UG833,Ankole_UG869,Barotse_2,Barotse_3,Boran_1_3218,Boran_2_2124,Hereford_1,Hereford_2,NDama_1_1628,NDama_NN031,Nelore_N2,Nelore_N4689,WhiteFulani_NN199,WhiteFulani_NN233
1	129371663	SMAP741	9	-7281	7281	Ankole_UG833,Hereford_1,HolsteinFriesian_104095,HolsteinFriesian_2,NDama_1_1628,NDama_NN031,Nelore_N2,WhiteFulani_NN199,WhiteFulani_NN233
1	129371663	SMAP896	10	-7614	7614	Angoni_1,Angoni_2,Ankole_UG833,Barotse_2,Boran_1_3218,Boran_2_2124,Nelore_N2,Nelore_N4689,WhiteFulani_NN199,WhiteFulani_NN233
1	129734124	SMAP950	1	8395	8395	Angoni_1
1	129828116	NDama_NN031_SMAP453	1	11899	11899	NDama_NN031
1	129895101	SMAP951	1	9055	9055	Angoni_1
1	130989373	SMAP717	1	31470	31470	WhiteFulani_NN233
1	131797107	SMAP1158	1	8240	8240	Nelore_N4689
1	131815715	SMAP671	1	7845	7845	Barotse_2
1	131815715	SMAP959	1	8922	8922	Nelore_N4689
1	131918603	NDama_NN031_SMAP549	1	8829	8829	NDama_NN031
1	131953089	SMAP960	1	10060	10060	Nelore_N4689
1	132381327	SMAP734	1	8669	8669	Barotse_3
1	133832471	SMAP541	1	-7494	7494	Hereford_2
1	133832471	SMAP736	2	8459	8459	Ankole_UG833,Barotse_3
1	135098329	SMAP739	1	9069	9069	Barotse_3
1	135323910	SMAP542	1	10528	10528	Hereford_2
1	135437929	SMAP740	2	-5239	5239	Ankole_UG833,Barotse_3
1	136527920	SMAP749	1	8697	8697	NDama_1_1628
1	136663537	SMAP1167	3	-13108	13108	Barotse_3,Nelore_N2,Nelore_N4689
1	136663537	SMAP863	1	-13317	13317	WhiteFulani_NN233
1	136666416	Nelore_N2_SMAP1112	1	13906	13906	Nelore_N2
1	136666416	SMAP788	4	-8989	8989	Angoni_1,Angoni_2,Ankole_UG869,Boran_1_3218
1	136679520	SMAP385	1	-9256	9256	Hereford_1
1	136679520	SMAP763	6	-9123	9123	Angoni_1,Ankole_UG833,Barotse_3,Boran_2_2124,NDama_NN031,WhiteFulani_NN199
1	137710393	NDama_NN031_SMAP555	4	-8540	8540	Angoni_1,Angoni_2,NDama_NN031,Nelore_N2
1	137710393	Nelore_N2_SMAP1115	1	-8578	8578	Nelore_N2
1	137710393	SMAP387	1	8443	8443	Hereford_1
1	137710393	SMAP548	4	-8587	8587	Angoni_1,Barotse_2,Hereford_2,HolsteinFriesian_2
1	137710393	SMAP650	3	8379	8379	Angoni_2,Ankole_UG869,Boran_1_3218
1	137967202	SMAP485	1	9490	9490	HolsteinFriesian_104095
1	138171144	NDama_NN031_SMAP463	1	-6768	6768	NDama_NN031
1	138976032	Nelore_N2_SMAP1120	3	-10914	10914	Boran_2_2124,Nelore_N2,WhiteFulani_NN233
1	138982437	SMAP652	2	6972	6972	Angoni_1,Ankole_UG869
1	139186868	Nelore_N2_SMAP954	1	8962	8962	Nelore_N2
1	139681249	Nelore_N2_SMAP1124	1	9025	9025	Nelore_N2
1	139911603	SMAP689	1	8902	8902	Angoni_2
1	140067512	Nelore_N2_SMAP1126	4	8402	8402	Ankole_UG833,Barotse_3,Nelore_N2,Nelore_N4689
1	140073287	SMAP806	1	8656	8656	WhiteFulani_NN233
1	140674619	SMAP898	3	8308	8308	Ankole_UG833,Boran_2_2124,WhiteFulani_NN233
1	140694728	Nelore_N2_SMAP1129	4	8377	8377	Angoni_2,Boran_1_3218,Nelore_N2,Nelore_N4689
1	140903573	SMAP899	7	-20256	20256	Angoni_2,Barotse_3,Boran_1_3218,Boran_2_2124,Hereford_2,NDama_NN031,Nelore_N4689
1	140910574	SMAP560	2	-20448	20448	Barotse_2,HolsteinFriesian_104095
1	140910574	SMAP808	1	-20307	20307	WhiteFulani_NN233
1	140916841	Nelore_N2_SMAP1130	5	-20562	20562	Ankole_UG833,NDama_1_1628,Nelore_N2,Nelore_N4689,WhiteFulani_NN199
1	140916841	SMAP910	2	-19369	19369	Ankole_UG833,WhiteFulani_NN199
1	140918978	SMAP529	3	-19247	19247	Boran_2_2124,HolsteinFriesian_2,NDama_NN031
1	140918978	SMAP884	1	-19384	19384	WhiteFulani_NN233
1	140927977	SMAP805	3	-19342	19342	Angoni_2,Ankole_UG869,Barotse_3
1	140932625	SMAP454	3	-19365	19365	Barotse_2,Hereford_1,HolsteinFriesian_104095
1	140932625	SMAP980	1	-19115	19115	Angoni_1
1	141517692	SMAP531	11	8417	8417	Ankole_UG869,Boran_1_3218,Boran_2_2124,Hereford_2,HolsteinFriesian_104095,HolsteinFriesian_2,NDama_1_1628,NDama_NN031,Nelore_N4689,WhiteFulani_NN199,WhiteFulani_NN233
1	142028583	SMAP779	1	-6827	6827	Angoni_1
1	142236885	SMAP984	1	9233	9233	Angoni_1
1	142315679	SMAP947	2	8914	8914	Boran_1_3218,Boran_2_2124
1	142800153	Nelore_N2_SMAP967	1	5012	5012	Nelore_N2
1	143421354	Nelore_N2_SMAP972	1	7501	7501	Nelore_N2
1	143421354	SMAP920	2	6125	6125	Boran_1_3218,WhiteFulani_NN199
1	144491854	SMAP988	1	33351	33351	Angoni_1
1	144503506	NDama_NN031_SMAP572	2	-13547	13547	HolsteinFriesian_2,NDama_NN031
1	144503506	SMAP729	14	-13910	13910	Angoni_1,Angoni_2,Ankole_UG833,Ankole_UG869,Barotse_2,Barotse_3,Boran_1_3218,Hereford_1,Hereford_2,HolsteinFriesian_104095,Nelore_N2,Nelore_N4689,WhiteFulani_NN199,WhiteFulani_NN233
1	144503506	SMAP771	2	20946	20946	NDama_1_1628,WhiteFulani_NN199
1	144503506	SMAP816	2	-9798	9798	Nelore_N4689,WhiteFulani_NN233
1	144503506	SMAP907	2	37241	37241	Barotse_3,Boran_2_2124
1	144503506	SMAP953	2	34223	34223	Boran_1_3218,Boran_2_2124
1	144513174	Nelore_N2_SMAP977	1	24830	24830	Nelore_N2
1	145342813	SMAP769	1	8613	8613	Barotse_3
1	145398470	SMAP782	1	7481	7481	Angoni_1
1	145508035	SMAP745	1	6415	6415	WhiteFulani_NN199
1	146365793	SMAP928	1	7164	7164	WhiteFulani_NN199
1	146551807	Nelore_N2_SMAP1143	1	10518	10518	Nelore_N2
1	146644594	Nelore_N2_SMAP1157	4	-8761	8761	Barotse_2,Nelore_N2,Nelore_N4689,WhiteFulani_NN199
1	146644594	SMAP912	1	7485	7485	Boran_2_2124
1	146700030	SMAP943	5	-41321	41321	Angoni_2,Barotse_3,Boran_1_3218,Boran_2_2124,Nelore_N2
1	146707187	SMAP559	10	-40948	40948	Angoni_2,Ankole_UG833,Ankole_UG869,Barotse_2,Boran_2_2124,Hereford_2,HolsteinFriesian_104095,HolsteinFriesian_2,Nelore_N4689,WhiteFulani_NN199
1	146707339	SMAP769	1	-40359	40359	Barotse_2
1	147247674	SMAP570	1	5672	5672	HolsteinFriesian_104095
1	147259955	SMAP571	1	5512	5512	HolsteinFriesian_104095
1	148052195	SMAP964	10	-8587	8587	Angoni_1,Angoni_2,Ankole_UG833,Ankole_UG869,Barotse_3,Boran_2_2124,Nelore_N2,Nelore_N4689,WhiteFulani_NN199,WhiteFulani_NN233
1	148063845	SMAP810	1	-8533	8533	Barotse_2
1	148063845	SMAP946	1	-8376	8376	Boran_1_3218
1	148337852	SMAP934	2	-16326	16326	Ankole_UG833,WhiteFulani_NN199
1	148340424	SMAP823	1	-16511	16511	WhiteFulani_NN233
1	148359663	SMAP778	5	-16156	16156	Angoni_1,Angoni_2,Barotse_3,Boran_1_3218,Boran_2_2124
1	148372960	SMAP493	1	-6683	6683	Hereford_1
1	148372960	SMAP856	3	-6269	6269	Angoni_2,Ankole_UG869,Nelore_N2
1	148377312	SMAP464	1	-6134	6134	Hereford_1
1	148789254	SMAP542	1	7352	7352	HolsteinFriesian_2
1	149777831	Nelore_N2_SMAP1226	2	12898	12898	Nelore_N2,Nelore_N4689
1	149805262	NDama_NN031_SMAP581	1	11611	11611	NDama_NN031
1	151088391	SMAP494	1	7774	7774	Hereford_2
1	151088391	SMAP576	1	8251	8251	HolsteinFriesian_2
1	151088391	SMAP819	1	11425	11425	Ankole_UG869
1	151544863	Nelore_N2_SMAP1237	6	-7683	7683	Barotse_3,Boran_1_3218,Boran_2_2124,Nelore_N2,Nelore_N4689,WhiteFulani_NN199
1	151692758	SMAP496	1	-8180	8180	Hereford_2
1	151705415	NDama_NN031_SMAP584	9	-8895	8895	Angoni_1,Boran_1_3218,Boran_2_2124,HolsteinFriesian_2,NDama_1_1628,NDama_NN031,Nelore_N2,Nelore_N4689,WhiteFulani_NN199
1	151705415	SMAP860	1	7950	7950	Ankole_UG869
1	151717067	SMAP499	1	-8915	8915	Hereford_1
1	151734018	SMAP829	1	6580	6580	WhiteFulani_NN233
1	151734018	SMAP894	2	6567	6567	Angoni_1,Ankole_UG833
1	151929114	SMAP909	1	11075	11075	WhiteFulani_NN233
1	152125904	SMAP950	2	-5058	5058	Nelore_N4689,WhiteFulani_NN199
1	152140477	NDama_NN031_SMAP585	1	-5749	5749	NDama_NN031
1	152143797	SMAP566	10	-5850	5850	Angoni_1,Angoni_2,Ankole_UG833,Ankole_UG869,Boran_2_2124,Hereford_2,HolsteinFriesian_2,NDama_1_1628,NDama_NN031,Nelore_N2
1	152143797	SMAP580	2	-5823	5823	Hereford_1,HolsteinFriesian_104095
1	152143797	SMAP787	1	-5862	5862	Barotse_2
1	152150121	SMAP910	1	-5563	5563	WhiteFulani_NN233
1	152157264	SMAP773	2	-6913	6913	Angoni_1,WhiteFulani_NN199
1	153009261	SMAP569	1	7581	7581	Hereford_2
1	153198771	SMAP726	1	151160	151160	NDama_1_1628
1	153198771	SMAP785	1	151094	151094	NDama_1_1628
1	154085910	SMAP586	1	5864	5864	HolsteinFriesian_104095
1	154324562	SMAP790	1	8482	8482	NDama_1_1628
1	154324562	SMAP807	1	8325	8325	NDama_1_1628
1	154747042	Nelore_N2_SMAP1256	1	9033	9033	Nelore_N2
1	154772195	SMAP827	1	7208	7208	Ankole_UG869
1	155019110	SMAP933	2	8164	8164	Boran_1_3218,Boran_2_2124
1	156484349	SMAP799	1	8229	8229	Barotse_2
1	156666069	SMAP827	2	6635	6635	Barotse_2,WhiteFulani_NN233
1	156666069	SMAP968	2	6596	6596	Boran_2_2124,WhiteFulani_NN199
1	156688486	SMAP875	1	-11434	11434	Ankole_UG869
1	156726299	SMAP818	8	-10789	10789	Angoni_1,Angoni_2,Ankole_UG833,Ankole_UG869,Barotse_3,Boran_1_3218,Boran_2_2124,HolsteinFriesian_2
1	156726299	SMAP926	1	-10818	10818	WhiteFulani_NN233
1	156730916	NDama_NN031_SMAP596	8	-11007	11007	Angoni_2,Barotse_3,Hereford_2,NDama_1_1628,NDama_NN031,Nelore_N2,Nelore_N4689,WhiteFulani_NN199
1	156730916	SMAP508	1	-10945	10945	Hereford_1
1	156730916	SMAP626	2	-11169	11169	Barotse_2,HolsteinFriesian_104095
1	156828866	SMAP627	2	8547	8547	Ankole_UG869,HolsteinFriesian_104095
1	156862190	SMAP1015	1	-8987	8987	Boran_1_3218
1	156862190	SMAP876	1	-8905	8905	Ankole_UG869
1	156874832	SMAP943	1	-9926	9926	Angoni_2
10	115826	SMAP6642	1	-9218	9218	Angoni_1
10	115826	SMAP7953	1	6178	6178	Nelore_N4689
10	129478	SMAP3552	1	9307	9307	Hereford_2
10	129478	SMAP5755	6	-9320	9320	Angoni_2,Ankole_UG869,Barotse_3,Hereford_2,HolsteinFriesian_2,WhiteFulani_NN199
10	129478	SMAP6715	9	6372	6372	Angoni_1,Angoni_2,Ankole_UG833,Barotse_3,Boran_1_3218,Boran_2_2124,Nelore_N2,Nelore_N4689,WhiteFulani_NN199
10	133113	SMAP4070	1	-9349	9349	HolsteinFriesian_104095
10	133113	SMAP5641	1	5994	5994	Barotse_2
10	137434	SMAP4053	1	-8947	8947	HolsteinFriesian_104095
10	137434	SMAP6420	1	6430	6430	WhiteFulani_NN233
10	145614	NDama_NN031_SMAP4352	2	-27301	27301	NDama_1_1628,NDama_NN031
10	163181	SMAP3386	1	-26991	26991	Hereford_1
10	163181	SMAP3396	1	-27314	27314	Hereford_1
10	201126	SMAP3553	1	5187	5187	Hereford_2
10	201126	SMAP4071	4	-18237	18237	Ankole_UG869,Hereford_2,HolsteinFriesian_104095,HolsteinFriesian_2
10	201126	SMAP6373	1	-19436	19436	WhiteFulani_NN233
10	201126	SMAP6421	2	-19625	19625	Barotse_2,WhiteFulani_NN233
10	201126	SMAP6457	2	-24313	24313	Angoni_2,Barotse_3
10	201126	SMAP6716	9	-19553	19553	Angoni_1,Angoni_2,Ankole_UG833,Barotse_3,Boran_1_3218,Boran_2_2124,Nelore_N2,Nelore_N4689,WhiteFulani_NN199
10	204127	SMAP4054	1	-18022	18022	HolsteinFriesian_104095
10	474655	NDama_NN031_SMAP4356	1	14291	14291	NDama_NN031
10	493743	NDama_NN031_SMAP4379	1	14294	14294	NDama_NN031
10	520797	SMAP3939	2	5607	5607	HolsteinFriesian_2,WhiteFulani_NN233
10	679583	SMAP3399	2	9096	9096	Ankole_UG869,Hereford_1
10	702625	NDama_NN031_SMAP4351	1	29737	29737	NDama_NN031
10	947802	SMAP5121	12	-7983	7983	Angoni_1,Angoni_2,Barotse_3,Boran_1_3218,Hereford_2,HolsteinFriesian_104095,NDama_1_1628,NDama_NN031,Nelore_N2,Nelore_N4689,WhiteFulani_NN199,WhiteFulani_NN233
10	947802	SMAP5523	4	-7945	7945	Angoni_2,Ankole_UG833,Ankole_UG869,NDama_NN031
10	947802	SMAP5649	1	-8196	8196	Barotse_2
10	947802	SMAP6975	13	-8473	8473	Angoni_1,Angoni_2,Ankole_UG833,Ankole_UG869,Barotse_2,Barotse_3,Boran_1_3218,Boran_2_2124,Hereford_1,HolsteinFriesian_104095,HolsteinFriesian_2,Nelore_N2,Nelore_N4689
10	1625973	SMAP6427	1	-6166	6166	WhiteFulani_NN233
10	1625973	SMAP8006	3	-6175	6175	Boran_2_2124,Nelore_N4689,WhiteFulani_NN233
10	2083385	SMAP3912	1	8561	8561	HolsteinFriesian_2
10	2083385	SMAP4077	1	8484	8484	HolsteinFriesian_104095
10	2558915	Nelore_N2_SMAP7904	8	-8567	8567	Angoni_1,Angoni_2,Ankole_UG833,Barotse_2,Nelore_N2,Nelore_N4689,WhiteFulani_NN199,WhiteFulani_NN233
10	2604700	SMAP6129	1	5292	5292	Ankole_UG833
10	2636314	SMAP6945	1	8475	8475	Boran_2_2124
10	2693441	SMAP6429	1	-8284	8284	Angoni_2
10	2708472	SMAP7969	1	-5267	5267	Nelore_N4689
10	2721625	SMAP6389	2	-8172	8172	Barotse_2,WhiteFulani_NN233
10	2844620	SMAP6612	1	8365	8365	WhiteFulani_NN199
10	2949154	SMAP8012	1	5011	5011	Nelore_N4689
10	2955441	SMAP6650	1	5359	5359	WhiteFulani_NN199
10	2981566	Nelore_N2_SMAP7865	1	12986	12986	Nelore_N2
10	2981566	Nelore_N2_SMAP7907	2	12976	12976	Ankole_UG833,Nelore_N2
10	2981566	SMAP6683	5	14370	14370	Angoni_1,Angoni_2,Boran_1_3218,Boran_2_2124,WhiteFulani_NN233
10	3349841	SMAP6988	4	5191	5191	Ankole_UG869,Boran_1_3218,Boran_2_2124,WhiteFulani_NN233
10	3349841	SMAP7972	4	5412	5412	Angoni_2,Nelore_N2,Nelore_N4689,WhiteFulani_NN199
10	3487262	SMAP3387	9	8549	8549	Angoni_2,Ankole_UG869,Barotse_2,Barotse_3,Hereford_1,Hereford_2,HolsteinFriesian_104095,NDama_1_1628,NDama_NN031
10	3889755	NDama_NN031_SMAP4388	1	8963	8963	NDama_NN031
10	4110709	Nelore_N2_SMAP7872	1	5489	5489	Nelore_N2
10	4369781	SMAP5572	1	10684	10684	Ankole_UG869
10	4514348	SMAP3945	3	-8561	8561	Hereford_2,HolsteinFriesian_2,WhiteFulani_NN233
10	4522842	SMAP6692	7	-8354	8354	Angoni_1,Angoni_2,Barotse_2,Barotse_3,Boran_1_3218,Boran_2_2124,Nelore_N4689
10	4615503	SMAP5805	1	6484	6484	Barotse_3
10	4978317	SMAP6661	1	5464	5464	WhiteFulani_NN199
10	4988715	SMAP3392	1	5465	5465	Hereford_1
10	5373534	SMAP6695	3	6965	6965	Angoni_1,Boran_1_3218,Boran_2_2124
10	5904780	Nelore_N2_SMAP7919	6	-8296	8296	Boran_1_3218,Boran_2_2124,NDama_1_1628,Nelore_N2,Nelore_N4689,WhiteFulani_NN199
10	5918813	SMAP6957	15	-8293	8293	Angoni_1,Angoni_2,Ankole_UG833,Ankole_UG869,Barotse_2,Barotse_3,Boran_2_2124,Hereford_2,HolsteinFriesian_104095,HolsteinFriesian_2,NDama_1_1628,NDama_NN031,Nelore_N4689,WhiteFulani_NN199,WhiteFulani_NN233
10	6086693	Nelore_N2_SMAP7920	2	8376	8376	Boran_1_3218,Nelore_N2
10	6144501	SMAP5576	1	8929	8929	Ankole_UG869
10	6382328	SMAP8028	3	-5444	5444	Ankole_UG833,Barotse_2,Nelore_N4689
10	6671403	SMAP5545	4	9093	9093	Angoni_2,Ankole_UG833,Ankole_UG869,Barotse_3
10	6671403	SMAP5689	1	9012	9012	Barotse_2
10	6884491	Nelore_N2_SMAP7925	2	-11956	11956	Nelore_N2,Nelore_N4689
10	7886897	SMAP5553	3	8803	8803	Angoni_2,Ankole_UG869,NDama_1_1628
10	7895322	NDama_NN031_SMAP4372	1	8723	8723	NDama_NN031
10	8002791	SMAP5117	1	50416	50416	NDama_1_1628
10	8019164	SMAP3928	1	6151	6151	HolsteinFriesian_2
10	8019164	SMAP3954	2	8763	8763	HolsteinFriesian_104095,HolsteinFriesian_2
10	8019164	SMAP5778	3	10635	10635	Angoni_1,Barotse_3,Boran_1_3218
10	8119976	SMAP8036	1	8738	8738	Nelore_N4689
10	8137359	Nelore_N2_SMAP7887	1	8618	8618	Nelore_N2
10	8519835	NDama_NN031_SMAP4399	1	5817	5817	NDama_NN031
10	8537724	SMAP5140	2	5840	5840	Barotse_2,NDama_1_1628
10	8547321	SMAP6745	8	5841	5841	Angoni_1,Angoni_2,Ankole_UG833,Boran_1_3218,Boran_2_2124,Nelore_N2,WhiteFulani_NN199,WhiteFulani_NN233
10	9302954	SMAP5141	1	8705	8705	NDama_1_1628
10	10014843	SMAP3570	12	-43130	43130	Angoni_1,Angoni_2,Ankole_UG869,Barotse_3,Boran_1_3218,Boran_2_2124,Hereford_2,HolsteinFriesian_2,NDama_1_1628,NDama_NN031,Nelore_N2,WhiteFulani_NN199
10	10019388	SMAP4102	3	-21071	21071	Ankole_UG833,HolsteinFriesian_104095,HolsteinFriesian_2
10	10019388	SMAP7998	2	-21530	21530	NDama_1_1628,Nelore_N4689
10	10027422	Nelore_N2_SMAP7937	3	-20799	20799	Ankole_UG833,Nelore_N2,Nelore_N4689
10	10027422	SMAP3395	4	-43072	43072	Barotse_2,Hereford_1,HolsteinFriesian_104095,WhiteFulani_NN233
10	10040897	SMAP6460	1	9415	9415	WhiteFulani_NN233
10	10049528	SMAP3414	1	-21572	21572	Hereford_1
10	10085097	Nelore_N2_SMAP7938	3	8517	8517	Ankole_UG833,Nelore_N2,Nelore_N4689
10	10193046	SMAP7015	1	5521	5521	Boran_2_2124
10	10697616	SMAP5155	10	6879	6879	Angoni_1,Barotse_3,Boran_2_2124,Hereford_2,HolsteinFriesian_2,NDama_1_1628,NDama_NN031,Nelore_N2,Nelore_N4689,WhiteFulani_NN199
10	10697616	SMAP6104	3	5948	5948	Angoni_2,Ankole_UG833,Ankole_UG869
10	10700358	SMAP3421	1	5843	5843	Hereford_1
10	10706272	SMAP4111	2	6124	6124	Barotse_2,HolsteinFriesian_104095
10	11729664	Nelore_N2_SMAP7963	1	6430	6430	Nelore_N2
10	11729664	SMAP6699	3	6677	6677	Angoni_1,Angoni_2,WhiteFulani_NN199
10	11729664	SMAP8052	2	7580	7580	Nelore_N2,Nelore_N4689
10	11795478	SMAP6491	3	7693	7693	Angoni_1,Angoni_2,NDama_NN031
10	12579864	NDama_NN031_SMAP4413	1	8448	8448	NDama_NN031
10	12591628	SMAP6504	1	8512	8512	Angoni_2
10	13680136	SMAP5713	1	8436	8436	Barotse_2
10	14297557	SMAP6465	1	7344	7344	WhiteFulani_NN233
10	14314522	SMAP8053	1	7410	7410	Nelore_N4689
10	15324754	SMAP6163	2	8867	8867	Angoni_1,Ankole_UG833
10	15926599	SMAP6775	1	11010	11010	Boran_1_3218
10	17411308	SMAP6776	1	9994	9994	Boran_1_3218
10	17785073	SMAP5160	3	9167	9167	Hereford_2,NDama_1_1628,WhiteFulani_NN199
10	17788593	SMAP3425	1	9302	9302	Hereford_1
10	17841487	SMAP6115	5	-8514	8514	Angoni_1,Angoni_2,Ankole_UG833,Nelore_N2,WhiteFulani_NN199
10	17849721	SMAP3586	8	-8663	8663	Angoni_1,Angoni_2,Ankole_UG833,Boran_2_2124,Hereford_2,NDama_1_1628,Nelore_N2,WhiteFulani_NN199
10	17859031	SMAP4114	3	-8601	8601	Hereford_1,HolsteinFriesian_104095,WhiteFulani_NN233
10	17859031	SMAP5719	1	-8713	8713	Barotse_2
10	18139062	SMAP4108	1	21211	21211	HolsteinFriesian_104095
10	18256035	SMAP6167	1	-5182	5182	Ankole_UG833
10	18269168	SMAP6479	1	-5007	5007	WhiteFulani_NN233
10	18796695	SMAP3429	1	-131058	131058	Hereford_1
10	18836738	SMAP3419	1	-130017	130017	Hereford_1
10	18849515	SMAP3972	1	-130348	130348	HolsteinFriesian_2
10	18853363	Nelore_N2_SMAP7978	1	-130657	130657	Nelore_N2
10	18853363	SMAP7046	13	-130220	130220	Angoni_1,Angoni_2,Ankole_UG833,Barotse_2,Barotse_3,Boran_1_3218,Boran_2_2124,Hereford_2,HolsteinFriesian_104095,NDama_NN031,Nelore_N2,Nelore_N4689,WhiteFulani_NN199
10	18855376	SMAP5163	1	-130486	130486	NDama_1_1628
10	18855376	SMAP5599	2	-313459	313459	Angoni_1,Ankole_UG869
10	18855376	SMAP6480	3	-129716	129716	Ankole_UG869,Boran_2_2124,WhiteFulani_NN233
10	19794426	SMAP3973	1	8564	8564	HolsteinFriesian_2
10	20013062	SMAP5733	1	-7639	7639	Barotse_2
10	20024071	SMAP5836	3	-7457	7457	Angoni_2,Barotse_3,HolsteinFriesian_2
10	22490676	SMAP5840	1	8411	8411	Barotse_3
10	22526124	SMAP5841	3	-7267	7267	Angoni_1,Barotse_3,Boran_1_3218
10	22526124	SMAP7061	1	-6648	6648	Boran_2_2124
10	22556950	SMAP5181	4	-33530	33530	Angoni_1,Barotse_2,NDama_1_1628,NDama_NN031
10	22568281	SMAP6786	3	35129	35129	Angoni_2,Boran_1_3218,Nelore_N2
10	22576544	SMAP7052	3	34299	34299	Angoni_2,Boran_2_2124,WhiteFulani_NN233
10	22657769	SMAP6485	1	7345	7345	WhiteFulani_NN233
10	22695911	SMAP3989	11	-791435	791435	Angoni_2,Ankole_UG869,Barotse_3,Boran_1_3218,Boran_2_2124,Hereford_2,HolsteinFriesian_2,NDama_1_1628,NDama_NN031,Nelore_N2,WhiteFulani_NN199
10	22712533	SMAP3441	2	-790162	790162	Barotse_2,Hereford_1
10	22712533	SMAP3603	10	-183711	183711	Angoni_1,Ankole_UG869,Barotse_3,Boran_1_3218,Hereford_1,Hereford_2,HolsteinFriesian_104095,HolsteinFriesian_2,Nelore_N4689,WhiteFulani_NN233
10	22712533	SMAP5182	2	-196254	196254	NDama_1_1628,NDama_NN031
10	22712533	SMAP5741	4	-193566	193566	Angoni_1,Ankole_UG833,Barotse_2,Nelore_N2
10	22712533	SMAP6498	2	-186408	186408	Barotse_2,WhiteFulani_NN233
10	22712533	SMAP6714	1	-171392	171392	WhiteFulani_NN199
10	22712533	SMAP6766	1	-790616	790616	Angoni_1
10	22712533	SMAP6795	2	-198140	198140	Barotse_3,Boran_1_3218
10	22712533	SMAP8091	1	-790828	790828	Nelore_N4689
10	23363912	SMAP5858	3	-9757	9757	Barotse_2,Barotse_3,WhiteFulani_NN233
10	23370477	SMAP6538	1	14540	14540	Angoni_2
10	23370477	SMAP7073	1	13882	13882	Boran_2_2124
10	23377687	SMAP4150	1	13639	13639	HolsteinFriesian_104095
10	23377687	SMAP4153	1	15634	15634	HolsteinFriesian_104095
10	23428570	SMAP6189	1	5074	5074	Ankole_UG833
10	23428570	SMAP6510	1	5105	5105	WhiteFulani_NN233
10	23534508	SMAP3622	1	-11400	11400	Hereford_2
10	23534508	SMAP4151	3	-11779	11779	Barotse_2,HolsteinFriesian_104095,WhiteFulani_NN233
10	23534508	SMAP5860	3	-11581	11581	Ankole_UG833,Barotse_3,Boran_1_3218
10	23544022	SMAP6195	2	-27644	27644	Ankole_UG833,WhiteFulani_NN199
10	23544022	SMAP6732	1	-11265	11265	WhiteFulani_NN199
10	23544022	SMAP7075	8	-11923	11923	Angoni_1,Ankole_UG869,Barotse_3,Boran_1_3218,Boran_2_2124,NDama_1_1628,NDama_NN031,Nelore_N2
10	23550362	SMAP3456	1	-11973	11973	Hereford_1
10	23550362	SMAP6508	2	-12028	12028	Barotse_2,WhiteFulani_NN233
10	23587214	SMAP6816	1	-31068	31068	Boran_1_3218
10	23595579	SMAP3991	1	129515	129515	HolsteinFriesian_2
10	23602932	Nelore_N2_SMAP8009	1	-16723	16723	Nelore_N2
10	23613558	NDama_NN031_SMAP4450	1	104492	104492	NDama_NN031
10	23613558	Nelore_N2_SMAP8004	1	21434	21434	Nelore_N2
10	23613558	Nelore_N2_SMAP8008	1	154601	154601	Nelore_N2
10	23613558	SMAP3455	1	77564	77564	Hereford_1
10	23613558	SMAP3458	1	712219	712219	Hereford_1
10	23613558	SMAP4152	3	-110130	110130	Hereford_2,HolsteinFriesian_104095,HolsteinFriesian_2
10	23613558	SMAP5197	3	-165081	165081	Angoni_1,NDama_1_1628,NDama_NN031
10	23613558	SMAP5639	1	61608	61608	Ankole_UG869
10	23613558	SMAP5761	1	130284	130284	Barotse_2
10	23613558	SMAP5765	1	272700	272700	Barotse_2
10	23613558	SMAP5864	1	250411	250411	Barotse_3
10	23613558	SMAP6191	1	541653	541653	Ankole_UG833
10	23613558	SMAP6512	2	547471	547471	Barotse_3,WhiteFulani_NN233
10	23613558	SMAP6539	1	168723	168723	Angoni_2
10	23613558	SMAP6738	1	252856	252856	WhiteFulani_NN199
10	23613558	SMAP6739	1	105656	105656	WhiteFulani_NN199
10	23613558	SMAP6789	1	271676	271676	Angoni_1
10	23613558	SMAP6809	1	224900	224900	Boran_1_3218
10	23613558	SMAP6813	1	93537	93537	Boran_1_3218
10	23613558	SMAP7074	1	172458	172458	Boran_2_2124
10	23613558	SMAP7077	1	55095	55095	Boran_2_2124
10	23624043	SMAP3627	4	-16397	16397	Ankole_UG869,Hereford_1,Hereford_2,WhiteFulani_NN199
10	23636194	SMAP3461	7	-16441	16441	Angoni_1,Ankole_UG869,Boran_1_3218,Boran_2_2124,Hereford_1,HolsteinFriesian_2,WhiteFulani_NN199
10	23636194	SMAP5865	2	-16841	16841	Angoni_2,Barotse_3
10	23753382	SMAP5766	1	722188	722188	Barotse_2
10	23753382	SMAP5866	1	1164076	1164076	Barotse_3
10	23753382	SMAP6541	1	1202698	1202698	Angoni_2
10	23753382	SMAP6741	1	876925	876925	WhiteFulani_NN199
10	23753382	SMAP6815	1	834438	834438	Boran_1_3218
10	23753382	SMAP8103	1	950769	950769	Nelore_N4689
10	23765237	SMAP5767	1	890210	890210	Barotse_2
10	23767031	SMAP3626	1	568568	568568	Hereford_2
10	23776386	Nelore_N2_SMAP8010	1	763402	763402	Nelore_N2
10	23776386	SMAP3460	1	689451	689451	Hereford_1
10	23776386	SMAP3462	1	1315091	1315091	Hereford_1
10	23776386	SMAP3628	1	568779	568779	Hereford_2
10	23776386	SMAP3995	1	597024	597024	HolsteinFriesian_2
10	23776386	SMAP3997	2	748981	748981	Boran_1_3218,HolsteinFriesian_2
10	23776386	SMAP5641	1	673526	673526	Ankole_UG869
10	23776386	SMAP5643	1	983466	983466	Ankole_UG869
10	23776386	SMAP6791	1	574850	574850	Angoni_1
10	23776386	SMAP7079	1	646593	646593	Boran_2_2124
10	24949784	SMAP3630	2	143565	143565	Hereford_2,WhiteFulani_NN199
10	24949784	SMAP5868	2	99926	99926	Barotse_2,Barotse_3
10	24949784	SMAP6543	1	142880	142880	Angoni_2
10	24949784	SMAP6819	1	183192	183192	Boran_1_3218
10	24949784	SMAP7081	9	142021	142021	Angoni_1,Ankole_UG833,Ankole_UG869,Barotse_2,Boran_1_3218,Boran_2_2124,HolsteinFriesian_104095,NDama_NN031,WhiteFulani_NN233
10	24949784	SMAP8105	2	100119	100119	Nelore_N4689,WhiteFulani_NN199
10	24991653	SMAP3463	3	-46021	46021	Ankole_UG869,Hereford_1,HolsteinFriesian_2
10	24991653	SMAP3999	1	-45987	45987	HolsteinFriesian_2
10	25257543	Nelore_N2_SMAP8013	4	-40008	40008	Angoni_1,HolsteinFriesian_2,Nelore_N2,WhiteFulani_NN199
10	25257543	SMAP7132	12	-39802	39802	Angoni_1,Angoni_2,Ankole_UG833,Ankole_UG869,Barotse_2,Boran_1_3218,Boran_2_2124,Hereford_1,HolsteinFriesian_104095,HolsteinFriesian_2,NDama_1_1628,WhiteFulani_NN233
10	25274394	NDama_NN031_SMAP4455	2	-40399	40399	Hereford_2,NDama_NN031
10	25291344	Nelore_N2_SMAP8014	1	-74286	74286	Nelore_N2
10	25291344	SMAP4005	1	-17648	17648	HolsteinFriesian_2
10	25291344	SMAP6746	2	-124050	124050	Angoni_1,WhiteFulani_NN199
10	25355987	SMAP6747	1	-19254	19254	WhiteFulani_NN199
10	25358601	SMAP6248	4	8600	8600	Angoni_1,Angoni_2,Ankole_UG833,Boran_2_2124
10	25413328	SMAP6750	1	-63185	63185	WhiteFulani_NN199
10	25419322	SMAP3497	1	-63059	63059	Hereford_1
10	25439340	SMAP5235	5	-18862	18862	Angoni_1,Ankole_UG833,Barotse_3,NDama_1_1628,Nelore_N2
10	25439340	SMAP5869	1	-19071	19071	Barotse_3
10	25442411	SMAP5964	1	-19043	19043	Barotse_2
10	25540908	SMAP5955	1	8233	8233	Barotse_3
10	26155561	SMAP5773	1	23908	23908	Barotse_2
10	26160540	SMAP4194	1	23929	23929	HolsteinFriesian_104095
10	26169584	Nelore_N2_SMAP8016	1	49264	49264	Nelore_N2
10	26169584	Nelore_N2_SMAP8064	1	25493	25493	Nelore_N2
10	26169584	SMAP5236	1	26780	26780	NDama_1_1628
10	26169584	SMAP5956	1	53455	53455	Barotse_3
10	26169584	SMAP6203	3	52216	52216	Angoni_1,Ankole_UG833,WhiteFulani_NN233
10	26169584	SMAP6546	1	51435	51435	Angoni_2
10	26169584	SMAP8221	4	51320	51320	Barotse_2,NDama_NN031,Nelore_N4689,WhiteFulani_NN199
10	26197010	SMAP6823	1	24166	24166	Boran_1_3218
10	26308112	SMAP5957	2	8678	8678	Barotse_3,Boran_2_2124
10	26311024	SMAP5966	1	8378	8378	Barotse_2
10	26636455	SMAP6570	1	-12330	12330	WhiteFulani_NN233
10	26636455	SMAP6793	3	12154	12154	Nelore_N4689,WhiteFulani_NN199,WhiteFulani_NN233
10	26642203	SMAP3501	1	-12301	12301	Hereford_1
10	26642203	SMAP4008	1	-12379	12379	HolsteinFriesian_2
10	26642203	SMAP5831	1	11805	11805	Ankole_UG869
10	26849407	NDama_NN031_SMAP4501	1	-5231	5231	NDama_NN031
10	26849407	Nelore_N2_SMAP8019	1	8527	8527	Nelore_N2
10	26849407	SMAP5239	4	6294	6294	Angoni_2,Boran_1_3218,NDama_1_1628,Nelore_N4689
10	26853648	SMAP5775	1	6480	6480	Barotse_2
10	26873297	SMAP6548	1	5012	5012	Angoni_2
10	26920949	NDama_NN031_SMAP4464	3	-7923	7923	Angoni_1,NDama_NN031,WhiteFulani_NN199
10	26920949	SMAP5969	1	-7988	7988	Barotse_2
10	27046308	Nelore_N2_SMAP8069	1	6087	6087	Nelore_N2
10	27046308	SMAP6803	1	-13426	13426	Angoni_1
10	27049223	SMAP3502	2	-5223	5223	Hereford_1,HolsteinFriesian_104095
10	27049223	SMAP5970	1	-13721	13721	Barotse_2
10	27049223	SMAP6522	1	-5449	5449	WhiteFulani_NN233
10	27094688	SMAP6796	1	8133	8133	WhiteFulani_NN199
10	27212627	SMAP7143	1	16239	16239	Boran_2_2124
10	27321922	SMAP3504	10	-5680	5680	Ankole_UG833,Ankole_UG869,Boran_1_3218,Boran_2_2124,Hereford_1,HolsteinFriesian_104095,HolsteinFriesian_2,NDama_NN031,Nelore_N2,WhiteFulani_NN199
10	27321922	SMAP5243	1	-7005	7005	NDama_1_1628
10	27321922	SMAP5973	1	6049	6049	Barotse_2
10	27321922	SMAP6591	1	-6063	6063	Angoni_2
10	27321922	SMAP6757	2	5993	5993	Angoni_1,WhiteFulani_NN199
10	27334368	SMAP6575	1	-7812	7812	WhiteFulani_NN233
10	27335394	SMAP6525	1	-7042	7042	WhiteFulani_NN233
10	27341218	SMAP6551	1	-9950	9950	Angoni_2
10	27341218	SMAP8226	3	-8670	8670	Barotse_2,Nelore_N2,Nelore_N4689
10	27346468	SMAP7089	1	-8654	8654	Boran_2_2124
10	27397410	SMAP5962	1	9138	9138	Barotse_3
10	27526817	SMAP7090	1	-23961	23961	Boran_2_2124
10	27564692	SMAP4045	1	8507	8507	HolsteinFriesian_2
10	27564692	SMAP4167	2	-24464	24464	Hereford_2,HolsteinFriesian_104095
10	27653152	Nelore_N2_SMAP8026	1	14152	14152	Nelore_N2
10	27653152	SMAP4047	1	11973	11973	HolsteinFriesian_2
10	27659745	SMAP5877	1	39592	39592	Barotse_3
10	27659745	SMAP6259	1	38449	38449	Ankole_UG833
10	27659745	SMAP6593	1	26359	26359	Angoni_2
10	27659745	SMAP7147	2	26143	26143	Ankole_UG833,Boran_2_2124
10	27671888	SMAP4013	1	13764	13764	HolsteinFriesian_2
10	27671888	SMAP6578	2	12518	12518	WhiteFulani_NN199,WhiteFulani_NN233
10	27678491	SMAP4168	1	11849	11849	HolsteinFriesian_104095
10	27697070	SMAP6867	3	8338	8338	Angoni_1,Boran_1_3218,Boran_2_2124
10	27785415	SMAP3508	1	8508	8508	Hereford_1
10	27868824	SMAP8233	2	10872	10872	Nelore_N4689,WhiteFulani_NN199
10	27872265	SMAP5965	2	-10468	10468	Ankole_UG833,Barotse_3
10	27907491	NDama_NN031_SMAP4475	2	-9187	9187	Boran_2_2124,NDama_NN031
10	27907491	SMAP5247	11	-9843	9843	Angoni_2,Ankole_UG869,Barotse_2,Hereford_1,HolsteinFriesian_2,NDama_1_1628,NDama_NN031,Nelore_N2,Nelore_N4689,WhiteFulani_NN199,WhiteFulani_NN233
10	28080051	SMAP5967	9	-7379	7379	Ankole_UG833,Ankole_UG869,Barotse_2,Barotse_3,Hereford_1,Hereford_2,HolsteinFriesian_104095,HolsteinFriesian_2,WhiteFulani_NN233
10	29907734	NDama_NN031_SMAP4514	2	5578	5578	Boran_2_2124,NDama_NN031
10	29907734	SMAP6534	2	5542	5542	Barotse_2,WhiteFulani_NN233
10	30291025	SMAP5249	1	-6618	6618	NDama_1_1628
10	30630344	Nelore_N2_SMAP8033	1	8575	8575	Nelore_N2
10	30970523	SMAP6880	8	8872	8872	Ankole_UG833,Ankole_UG869,Barotse_3,Boran_1_3218,Nelore_N2,Nelore_N4689,WhiteFulani_NN199,WhiteFulani_NN233
10	31051599	SMAP6868	1	13334	13334	Angoni_1
10	31051599	SMAP7100	1	7318	7318	Boran_2_2124
10	31082255	SMAP7101	1	5587	5587	Boran_2_2124
10	31109968	SMAP4053	1	8341	8341	HolsteinFriesian_2
10	31351205	SMAP3646	4	8691	8691	Angoni_2,Hereford_1,Hereford_2,HolsteinFriesian_104095
10	32037894	SMAP6775	2	-6698	6698	Nelore_N2,WhiteFulani_NN199
10	32049803	SMAP7158	9	-6063	6063	Angoni_2,Ankole_UG833,Ankole_UG869,Barotse_3,Boran_1_3218,Boran_2_2124,NDama_NN031,Nelore_N2,WhiteFulani_NN233
10	32132273	SMAP5989	1	8523	8523	Barotse_2
10	32950279	SMAP5250	4	-10104	10104	Barotse_3,Boran_2_2124,NDama_1_1628,WhiteFulani_NN199
10	32974327	SMAP4054	11	-8296	8296	Angoni_2,Ankole_UG869,Barotse_2,Boran_1_3218,Hereford_2,HolsteinFriesian_2,NDama_NN031,Nelore_N2,Nelore_N4689,WhiteFulani_NN199,WhiteFulani_NN233
10	33082135	SMAP5251	4	8220	8220	Ankole_UG869,NDama_1_1628,NDama_NN031,Nelore_N4689
10	33212234	SMAP6818	2	7210	7210	NDama_NN031,WhiteFulani_NN199
10	33877435	NDama_NN031_SMAP4526	1	5361	5361	NDama_NN031
10	33877435	SMAP4024	10	5413	5413	Angoni_2,Ankole_UG833,Ankole_UG869,Barotse_3,Boran_2_2124,HolsteinFriesian_2,NDama_1_1628,NDama_NN031,Nelore_N2,WhiteFulani_NN199
10	33878995	SMAP6594	2	5554	5554	Barotse_2,WhiteFulani_NN233
10	34343719	SMAP3667	1	-5497	5497	Hereford_2
10	34343719	SMAP4025	2	-5737	5737	Hereford_1,HolsteinFriesian_2
10	34379933	SMAP6820	2	-5328	5328	Nelore_N2,WhiteFulani_NN199
10	34379933	SMAP6891	12	-6475	6475	Angoni_2,Ankole_UG833,Ankole_UG869,Barotse_2,Barotse_3,Boran_1_3218,Boran_2_2124,Hereford_1,HolsteinFriesian_104095,HolsteinFriesian_2,NDama_1_1628,WhiteFulani_NN233
10	34594301	SMAP4183	2	12172	12172	Hereford_2,HolsteinFriesian_104095
10	34608427	SMAP6893	1	12577	12577	Boran_1_3218
10	35330508	SMAP7077	1	6774	6774	Boran_1_3218
10	35354445	SMAP7168	9	6704	6704	Angoni_1,Angoni_2,Ankole_UG833,Barotse_3,Boran_2_2124,Nelore_N2,Nelore_N4689,WhiteFulani_NN199,WhiteFulani_NN233
10	38233463	SMAP4214	1	8474	8474	HolsteinFriesian_104095
10	38477412	SMAP4215	1	8404	8404	HolsteinFriesian_104095
10	38554910	SMAP5903	1	8545	8545	Barotse_3
10	38757620	SMAP6607	2	-12571	12571	Barotse_2,WhiteFulani_NN233
10	38757620	SMAP7082	9	-12453	12453	Angoni_2,Ankole_UG833,Ankole_UG869,Barotse_3,Boran_1_3218,Boran_2_2124,HolsteinFriesian_2,Nelore_N2,WhiteFulani_NN199
10	38882752	SMAP8148	2	8426	8426	NDama_NN031,Nelore_N4689
10	38888895	SMAP4216	1	8512	8512	HolsteinFriesian_104095
10	38935406	SMAP4186	3	-5726	5726	Barotse_2,HolsteinFriesian_104095,WhiteFulani_NN233
10	38935406	SMAP5905	1	-5470	5470	Barotse_3
10	38935406	SMAP7174	3	-5520	5520	Angoni_1,Boran_2_2124,Nelore_N2
10	39069916	SMAP7175	2	22463	22463	Barotse_2,Boran_2_2124
10	39168738	SMAP7178	1	-8185	8185	Boran_2_2124
10	39181549	SMAP6831	1	8146	8146	WhiteFulani_NN199
10	39194072	SMAP6612	1	8033	8033	WhiteFulani_NN233
10	39224825	SMAP8266	1	-8875	8875	Nelore_N4689
10	39233279	SMAP3520	10	-8854	8854	Ankole_UG833,Barotse_2,Barotse_3,Boran_1_3218,Boran_2_2124,Hereford_1,HolsteinFriesian_2,NDama_NN031,Nelore_N4689,WhiteFulani_NN199
10	39241624	SMAP4033	12	-8658	8658	Angoni_2,Ankole_UG833,Ankole_UG869,Barotse_3,Boran_1_3218,HolsteinFriesian_104095,HolsteinFriesian_2,NDama_1_1628,NDama_NN031,Nelore_N2,WhiteFulani_NN199,WhiteFulani_NN233
10	39484061	SMAP6887	1	-9694	9694	Angoni_1
10	39493271	Nelore_N2_SMAP8061	1	-10566	10566	Nelore_N2
10	39493271	SMAP7124	5	-10483	10483	Barotse_2,Boran_1_3218,Boran_2_2124,Nelore_N4689,WhiteFulani_NN233
10	39493271	SMAP7180	1	-10497	10497	Boran_2_2124
10	39539942	SMAP4035	3	-10541	10541	Ankole_UG869,HolsteinFriesian_2,NDama_NN031
10	39539942	SMAP6788	2	-11166	11166	Ankole_UG833,WhiteFulani_NN199
10	39710656	SMAP7126	1	8523	8523	Boran_2_2124
10	39726017	SMAP3491	1	-5787	5787	Hereford_1
10	39726017	SMAP8153	3	6711	6711	Boran_1_3218,Nelore_N4689,WhiteFulani_NN199
10	39734463	Nelore_N2_SMAP8122	1	-5266	5266	Nelore_N2
10	39734463	SMAP4066	1	-5644	5644	HolsteinFriesian_2
10	39734463	SMAP6902	5	-5557	5557	Ankole_UG833,Ankole_UG869,Boran_1_3218,NDama_NN031,WhiteFulani_NN199
10	39845575	SMAP6007	3	7931	7931	Ankole_UG869,Barotse_2,Barotse_3
10	40021675	NDama_NN031_SMAP4536	1	9808	9808	NDama_NN031
10	40021675	Nelore_N2_SMAP8126	3	9771	9771	Boran_1_3218,Nelore_N2,Nelore_N4689
10	40238516	SMAP5914	1	-12400	12400	Barotse_3
10	40245294	Nelore_N2_SMAP8127	2	-12380	12380	Boran_1_3218,Nelore_N2
10	40245294	SMAP8156	1	-12136	12136	Nelore_N4689
10	40249997	SMAP6287	1	-14284	14284	Ankole_UG833
10	40256014	SMAP4222	7	-14473	14473	Ankole_UG869,Barotse_2,Boran_1_3218,HolsteinFriesian_104095,Nelore_N4689,WhiteFulani_NN199,WhiteFulani_NN233
10	40256014	SMAP5263	2	-14195	14195	Hereford_2,NDama_1_1628
10	40256014	SMAP7131	3	-14227	14227	Angoni_2,Boran_2_2124,HolsteinFriesian_104095
10	40261103	SMAP3523	5	-14425	14425	Angoni_1,Ankole_UG833,Hereford_1,Hereford_2,WhiteFulani_NN233
10	40261103	SMAP4067	9	-14424	14424	Angoni_1,Angoni_2,Ankole_UG869,Barotse_3,Boran_2_2124,HolsteinFriesian_2,NDama_NN031,Nelore_N2,WhiteFulani_NN199
10	40430853	SMAP7092	2	7029	7029	Barotse_3,Boran_1_3218
10	40555160	SMAP3560	1	8519	8519	Hereford_1
10	40792443	SMAP4108	2	8391	8391	Ankole_UG869,HolsteinFriesian_2
10	40796623	SMAP4230	2	8237	8237	Hereford_1,HolsteinFriesian_104095
10	40837763	SMAP6844	1	-5057	5057	WhiteFulani_NN199
10	40837763	SMAP7093	2	-5172	5172	Angoni_1,Boran_1_3218
10	40938123	SMAP7341	1	-5515	5515	Boran_2_2124
10	40982098	Nelore_N2_SMAP8252	3	-5263	5263	Angoni_1,Nelore_N2,WhiteFulani_NN199
10	41426120	NDama_NN031_SMAP4577	1	8624	8624	NDama_NN031
10	41430202	SMAP5860	1	8785	8785	Ankole_UG869
10	41431062	SMAP6014	1	8730	8730	Barotse_2
10	41483776	SMAP4075	1	-17071	17071	HolsteinFriesian_2
10	41512351	SMAP8163	2	7863	7863	Nelore_N2,Nelore_N4689
10	41855346	SMAP7002	1	-7063	7063	WhiteFulani_NN199
10	41983271	SMAP7010	2	8555	8555	Angoni_1,WhiteFulani_NN199
10	42002883	SMAP4229	1	36664	36664	HolsteinFriesian_104095
10	42159165	Nelore_N2_SMAP8260	3	-53446	53446	Ankole_UG833,Nelore_N2,WhiteFulani_NN199
10	42159165	SMAP3679	9	-52097	52097	Angoni_2,Ankole_UG869,Boran_1_3218,Boran_2_2124,Hereford_2,HolsteinFriesian_2,NDama_NN031,Nelore_N2,Nelore_N4689
10	42159165	SMAP7100	10	-53410	53410	Angoni_1,Angoni_2,Ankole_UG833,Barotse_3,Boran_1_3218,Hereford_2,HolsteinFriesian_2,NDama_1_1628,Nelore_N4689,WhiteFulani_NN199
10	42169830	SMAP3567	4	-52104	52104	Barotse_2,Hereford_1,HolsteinFriesian_104095,WhiteFulani_NN233
10	42169830	SMAP4262	3	-53363	53363	Barotse_2,HolsteinFriesian_104095,WhiteFulani_NN233
10	42410299	SMAP3680	4	8199	8199	Ankole_UG869,Hereford_1,Hereford_2,WhiteFulani_NN233
10	43165754	SMAP5407	1	7487	7487	NDama_1_1628
10	43196414	SMAP5271	1	7547	7547	NDama_1_1628
10	43196969	SMAP6019	1	7693	7693	Barotse_2
10	43956375	SMAP8284	2	8601	8601	Nelore_N2,Nelore_N4689
10	43972818	SMAP5827	1	8580	8580	Barotse_2
10	44321040	SMAP3570	1	8435	8435	Hereford_1
10	44675006	SMAP3713	14	-5917	5917	Angoni_1,Angoni_2,Ankole_UG833,Ankole_UG869,Barotse_3,Boran_1_3218,Boran_2_2124,Hereford_2,HolsteinFriesian_2,NDama_1_1628,NDama_NN031,Nelore_N2,Nelore_N4689,WhiteFulani_NN199
10	44675006	SMAP4266	4	-6315	6315	Barotse_2,Hereford_1,HolsteinFriesian_104095,WhiteFulani_NN233
10	45077264	SMAP7354	1	8521	8521	Boran_2_2124
10	46697082	SMAP8295	2	8440	8440	Boran_2_2124,Nelore_N4689
10	47120524	SMAP6638	2	9821	9821	Boran_2_2124,WhiteFulani_NN233
10	47677033	SMAP7361	1	-5948	5948	Boran_2_2124
10	48736594	SMAP5419	1	8266	8266	NDama_1_1628
10	50379674	SMAP8188	1	25733	25733	Nelore_N4689
10	53516041	SMAP6711	1	-14237	14237	Angoni_2
10	53521542	SMAP5718	1	-14260	14260	Ankole_UG869
10	54022031	SMAP4241	11	-8594	8594	Angoni_2,Ankole_UG833,Barotse_2,Boran_1_3218,Hereford_1,Hereford_2,HolsteinFriesian_104095,NDama_1_1628,Nelore_N2,Nelore_N4689,WhiteFulani_NN199
10	54022031	SMAP6863	1	-14206	14206	WhiteFulani_NN199
10	54069412	SMAP7020	2	-5519	5519	Hereford_1,WhiteFulani_NN199
10	54069412	SMAP7119	2	-5574	5574	Barotse_2,Boran_1_3218
10	55498517	SMAP8198	4	-9409	9409	Angoni_1,Ankole_UG869,Nelore_N4689,WhiteFulani_NN233
10	55714567	SMAP6415	1	8554	8554	Ankole_UG833
10	55930552	SMAP6312	1	8930	8930	Ankole_UG833
10	55981726	SMAP7038	1	8649	8649	Angoni_1
10	56011666	Nelore_N2_SMAP8286	4	8696	8696	Boran_1_3218,Boran_2_2124,Nelore_N2,Nelore_N4689
10	56011666	SMAP6943	1	8553	8553	Boran_1_3218
10	56475872	SMAP3588	1	5727	5727	Hereford_1
10	56505508	Nelore_N2_SMAP8288	7	8080	8080	Barotse_3,Boran_2_2124,NDama_1_1628,NDama_NN031,Nelore_N2,Nelore_N4689,WhiteFulani_NN199
10	56511552	SMAP6723	1	8237	8237	WhiteFulani_NN233
10	58496016	SMAP6727	1	7779	7779	WhiteFulani_NN233
10	58496016	SMAP7130	1	7790	7790	Boran_1_3218
10	59645210	SMAP4132	2	8223	8223	Hereford_2,HolsteinFriesian_2
10	59647222	SMAP4280	1	8305	8305	HolsteinFriesian_104095
10	59945625	SMAP4133	13	-5590	5590	Angoni_1,Ankole_UG833,Ankole_UG869,Barotse_2,Barotse_3,Boran_2_2124,Hereford_2,HolsteinFriesian_104095,HolsteinFriesian_2,Nelore_N2,Nelore_N4689,WhiteFulani_NN199,WhiteFulani_NN233
10	60447864	SMAP6949	1	8532	8532	Boran_1_3218
10	60459396	SMAP6672	1	8517	8517	WhiteFulani_NN233
10	60726213	SMAP3699	1	5596	5596	Hereford_2
10	60800519	SMAP7233	1	8748	8748	Boran_2_2124
10	60839223	SMAP5431	2	8741	8741	Boran_2_2124,NDama_1_1628
10	63062437	SMAP5953	1	8526	8526	Barotse_3
10	63327283	SMAP6430	1	8592	8592	Ankole_UG833
10	63359405	SMAP5902	4	7726	7726	Angoni_1,Ankole_UG833,Ankole_UG869,HolsteinFriesian_2
10	63359405	SMAP7237	6	7735	7735	Angoni_2,Barotse_3,Boran_1_3218,Boran_2_2124,Nelore_N2,Nelore_N4689
10	63367472	SMAP5434	5	7702	7702	Ankole_UG833,Barotse_2,HolsteinFriesian_104095,NDama_1_1628,WhiteFulani_NN233
10	63586869	SMAP5904	4	8808	8808	Ankole_UG833,Ankole_UG869,Barotse_3,Nelore_N2
10	63586869	SMAP7239	4	8360	8360	Ankole_UG869,Barotse_2,Boran_2_2124,NDama_1_1628
10	63635680	SMAP6670	1	8437	8437	Angoni_2
10	63635680	SMAP6732	1	8279	8279	Angoni_2
10	63635680	SMAP6954	1	8435	8435	Boran_1_3218
10	63813012	SMAP7053	2	-6236	6236	Angoni_1,Barotse_2
10	63820050	SMAP4106	5	-14489	14489	Barotse_3,Boran_1_3218,Boran_2_2124,HolsteinFriesian_2,Nelore_N4689
10	63820050	SMAP4137	5	-14502	14502	Angoni_2,Hereford_2,HolsteinFriesian_2,NDama_NN031,Nelore_N2
10	63820050	SMAP4286	2	-14423	14423	Hereford_1,HolsteinFriesian_104095
10	63827262	SMAP6678	1	-14465	14465	WhiteFulani_NN233
10	63834494	SMAP5440	8	-13094	13094	Ankole_UG833,Ankole_UG869,Barotse_2,Boran_1_3218,NDama_1_1628,Nelore_N2,WhiteFulani_NN199,WhiteFulani_NN233
10	63834494	SMAP6048	3	-12847	12847	Ankole_UG833,Barotse_3,Boran_2_2124
10	64408424	SMAP7389	4	5544	5544	Ankole_UG833,Ankole_UG869,Boran_2_2124,NDama_1_1628
10	64503246	SMAP6816	1	8766	8766	Angoni_2
10	64503246	SMAP7247	2	8829	8829	Ankole_UG833,Boran_2_2124
10	64503246	SMAP8459	2	-9874	9874	Nelore_N2,Nelore_N4689
10	64694736	SMAP6065	1	-7025	7025	Barotse_2
10	64746520	SMAP3785	5	-8667	8667	Angoni_1,Boran_1_3218,Hereford_2,HolsteinFriesian_104095,NDama_NN031
10	64747991	SMAP3643	1	-8749	8749	Hereford_1
10	64763272	SMAP4193	11	-8863	8863	Angoni_2,Ankole_UG833,Ankole_UG869,Barotse_3,Boran_2_2124,HolsteinFriesian_2,NDama_1_1628,Nelore_N2,Nelore_N4689,WhiteFulani_NN199,WhiteFulani_NN233
10	64865731	SMAP3644	1	8295	8295	Hereford_1
10	64865731	SMAP4318	4	8400	8400	Ankole_UG833,Ankole_UG869,HolsteinFriesian_104095,HolsteinFriesian_2
10	65002969	SMAP4319	11	-7309	7309	Angoni_2,Ankole_UG869,Barotse_3,Boran_1_3218,Hereford_1,HolsteinFriesian_104095,HolsteinFriesian_2,NDama_1_1628,Nelore_N2,WhiteFulani_NN199,WhiteFulani_NN233
10	65011189	SMAP6066	1	-8441	8441	Barotse_2
10	65012953	SMAP6754	1	-8019	8019	WhiteFulani_NN233
10	65022808	NDama_NN031_SMAP4688	6	-8459	8459	Angoni_1,Ankole_UG833,Boran_2_2124,NDama_NN031,Nelore_N4689,WhiteFulani_NN233
10	65756385	SMAP3786	2	8411	8411	Angoni_2,Hereford_2
10	65776496	SMAP7392	1	9010	9010	Boran_2_2124
10	65948437	SMAP4289	1	6111	6111	HolsteinFriesian_104095
10	66300049	NDama_NN031_SMAP4616	2	8327	8327	Ankole_UG833,NDama_NN031
10	66803018	SMAP3788	5	-6101	6101	Barotse_3,Hereford_1,Hereford_2,NDama_1_1628,NDama_NN031
10	66803018	SMAP7151	11	-6150	6150	Angoni_1,Angoni_2,Ankole_UG833,Ankole_UG869,Barotse_2,Boran_1_3218,Boran_2_2124,Nelore_N2,Nelore_N4689,WhiteFulani_NN199,WhiteFulani_NN233
10	67451420	SMAP6057	5	5472	5472	Angoni_1,Barotse_2,Barotse_3,Hereford_2,HolsteinFriesian_104095
10	68596156	SMAP6960	1	6072	6072	Angoni_1
10	68834466	SMAP6073	1	-5185	5185	Barotse_2
10	68914471	Nelore_N2_SMAP8209	6	6446	6446	Boran_2_2124,HolsteinFriesian_104095,NDama_1_1628,Nelore_N2,Nelore_N4689,WhiteFulani_NN199
10	69884477	SMAP7262	7	6768	6768	Angoni_1,Angoni_2,Barotse_3,Boran_1_3218,Boran_2_2124,NDama_1_1628,WhiteFulani_NN199
10	69890607	SMAP6075	1	6823	6823	Barotse_2
10	70076417	SMAP6141	1	8521	8521	Barotse_3
10	70386328	SMAP7267	4	5773	5773	Barotse_2,Barotse_3,Boran_2_2124,Nelore_N4689
10	71210132	SMAP5920	2	8536	8536	Ankole_UG869,Barotse_3
10	71232616	SMAP4325	1	7536	7536	HolsteinFriesian_104095
10	71552210	SMAP7065	4	-8480	8480	Boran_1_3218,NDama_1_1628,WhiteFulani_NN199,WhiteFulani_NN233
10	71563031	SMAP8474	2	-8515	8515	Nelore_N2,Nelore_N4689
10	74288516	SMAP5470	1	-5110	5110	NDama_1_1628
10	74301279	SMAP5925	1	-5409	5409	Ankole_UG869
10	74348843	SMAP6985	2	5251	5251	Angoni_1,Boran_1_3218
10	74399091	SMAP6361	3	5821	5821	Angoni_1,Ankole_UG833,Boran_1_3218
10	74445721	SMAP6987	2	-6258	6258	Angoni_1,Boran_1_3218
10	74678571	SMAP7411	7	8543	8543	Angoni_2,Barotse_2,Barotse_3,Boran_1_3218,Boran_2_2124,Nelore_N2,Nelore_N4689
10	74827293	SMAP3797	1	5454	5454	Hereford_2
10	75592169	SMAP6084	1	5357	5357	Barotse_2
10	77891802	SMAP6773	1	8621	8621	Angoni_2
10	77984025	SMAP6904	2	5434	5434	Ankole_UG833,WhiteFulani_NN233
10	78784108	Nelore_N2_SMAP8231	1	5998	5998	Nelore_N2
10	79844011	SMAP7426	1	7383	7383	Boran_2_2124
10	81543343	SMAP8501	4	5153	5153	Angoni_1,Angoni_2,Nelore_N4689,WhiteFulani_NN233
10	81919300	SMAP4210	1	9471	9471	HolsteinFriesian_2
10	81919819	SMAP4332	1	9614	9614	HolsteinFriesian_104095
10	82084144	SMAP4152	2	-12029	12029	Barotse_3,HolsteinFriesian_2
10	82097102	SMAP3652	3	-11892	11892	Barotse_2,Hereford_1,HolsteinFriesian_104095
10	82097102	SMAP7187	7	-11461	11461	Angoni_1,Angoni_2,Ankole_UG869,Boran_1_3218,Hereford_2,NDama_1_1628,NDama_NN031
10	82185221	SMAP6786	1	8358	8358	Angoni_2
10	82241983	NDama_NN031_SMAP4638	1	9469	9469	NDama_NN031
10	82266567	SMAP4302	1	5698	5698	HolsteinFriesian_104095
10	83742116	SMAP6162	1	8547	8547	Barotse_3
10	86824267	Nelore_N2_SMAP8249	1	111915	111915	Nelore_N2
10	86824267	SMAP4337	14	-5850	5850	Angoni_2,Ankole_UG833,Ankole_UG869,Barotse_2,Boran_1_3218,Boran_2_2124,Hereford_2,HolsteinFriesian_104095,NDama_1_1628,NDama_NN031,Nelore_N2,Nelore_N4689,WhiteFulani_NN199,WhiteFulani_NN233
10	86824267	SMAP5947	2	110098	110098	Angoni_1,Ankole_UG869
10	86824267	SMAP6380	1	110860	110860	Ankole_UG833
10	86824267	SMAP6794	3	-7737	7737	Angoni_1,Angoni_2,Nelore_N4689
10	86824267	SMAP6916	2	-7850	7850	Barotse_2,WhiteFulani_NN233
10	86861786	SMAP4214	1	-8687	8687	HolsteinFriesian_2
10	89174538	Nelore_N2_SMAP8438	4	-7685	7685	Angoni_1,Angoni_2,Nelore_N2,Nelore_N4689
10	89177194	SMAP6543	1	-7799	7799	Ankole_UG833
10	89181101	SMAP6921	3	-7699	7699	Barotse_3,Boran_1_3218,WhiteFulani_NN233
10	89671096	SMAP4159	10	8603	8603	Angoni_1,Angoni_2,Ankole_UG833,Barotse_2,Barotse_3,HolsteinFriesian_104095,HolsteinFriesian_2,NDama_1_1628,NDama_NN031,WhiteFulani_NN199
10	89904898	SMAP4217	2	8507	8507	Boran_2_2124,HolsteinFriesian_2
10	90565140	SMAP8519	2	5456	5456	Nelore_N2,Nelore_N4689
10	91275964	SMAP7107	1	-10500	10500	WhiteFulani_NN199
10	91443172	SMAP4163	2	9248	9248	Boran_1_3218,HolsteinFriesian_2
10	91565070	SMAP6089	2	-6325	6325	Ankole_UG833,Barotse_3
10	91804667	SMAP4345	1	8906	8906	HolsteinFriesian_104095
10	91805720	SMAP7307	1	10674	10674	Boran_2_2124
10	91927645	NDama_NN031_SMAP4720	1	-17589	17589	NDama_NN031
10	92564964	SMAP6091	1	8772	8772	Barotse_3
10	93083138	SMAP6856	1	5312	5312	WhiteFulani_NN233
10	93083138	SMAP8530	3	5478	5478	Boran_1_3218,Nelore_N4689,WhiteFulani_NN233
10	93090144	Nelore_N2_SMAP8454	2	5275	5275	Ankole_UG833,Nelore_N2
10	93684522	SMAP3812	13	-17927	17927	Angoni_1,Ankole_UG833,Ankole_UG869,Barotse_3,Boran_1_3218,Boran_2_2124,Hereford_2,HolsteinFriesian_2,NDama_1_1628,NDama_NN031,Nelore_N2,Nelore_N4689,WhiteFulani_NN199
10	93705424	SMAP3663	4	-17932	17932	Barotse_2,Hereford_1,HolsteinFriesian_104095,WhiteFulani_NN233
10	93705424	SMAP4316	3	-72820	72820	Angoni_2,HolsteinFriesian_104095,WhiteFulani_NN233
10	93765101	SMAP7116	1	-36365	36365	WhiteFulani_NN199
10	93775948	Nelore_N2_SMAP8459	5	-53208	53208	Ankole_UG833,Ankole_UG869,NDama_1_1628,Nelore_N2,Nelore_N4689
10	93775948	SMAP3664	16	-53863	53863	Angoni_1,Ankole_UG833,Ankole_UG869,Barotse_2,Barotse_3,Boran_1_3218,Boran_2_2124,Hereford_1,Hereford_2,HolsteinFriesian_104095,HolsteinFriesian_2,NDama_1_1628,NDama_NN031,Nelore_N4689,WhiteFulani_NN199,WhiteFulani_NN233
10	94068873	SMAP8422	1	8581	8581	Nelore_N4689
10	94706187	SMAP3666	18	-11038	11038	Angoni_1,Angoni_2,Ankole_UG833,Ankole_UG869,Barotse_2,Barotse_3,Boran_1_3218,Boran_2_2124,Hereford_1,Hereford_2,HolsteinFriesian_104095,HolsteinFriesian_2,NDama_1_1628,NDama_NN031,Nelore_N2,Nelore_N4689,WhiteFulani_NN199,WhiteFulani_NN233
10	94716315	SMAP6961	1	-10718	10718	WhiteFulani_NN199
10	95825196	SMAP4229	1	9370	9370	HolsteinFriesian_2
10	95835810	SMAP4356	1	9410	9410	HolsteinFriesian_104095
10	96278360	SMAP4384	1	12901	12901	HolsteinFriesian_104095
10	96961193	SMAP3673	18	6402	6402	Angoni_1,Angoni_2,Ankole_UG833,Ankole_UG869,Barotse_2,Barotse_3,Boran_1_3218,Boran_2_2124,Hereford_1,Hereford_2,HolsteinFriesian_104095,HolsteinFriesian_2,NDama_1_1628,NDama_NN031,Nelore_N2,Nelore_N4689,WhiteFulani_NN199,WhiteFulani_NN233
10	97861830	SMAP6513	5	8514	8514	Angoni_1,Angoni_2,Ankole_UG833,Nelore_N2,WhiteFulani_NN199
10	98024989	SMAP5384	1	-12495	12495	NDama_1_1628
10	98024989	SMAP5509	1	-13191	13191	NDama_1_1628
10	98049045	SMAP8553	2	-13829	13829	Hereford_2,Nelore_N4689
10	98072751	SMAP3675	8	-13768	13768	Angoni_1,Ankole_UG833,Barotse_3,Boran_2_2124,Hereford_1,NDama_NN031,Nelore_N2,WhiteFulani_NN199
10	98072751	SMAP4388	2	-13885	13885	Ankole_UG869,HolsteinFriesian_104095
10	98072751	SMAP6131	5	-11778	11778	Angoni_1,Angoni_2,Barotse_2,Barotse_3,Boran_2_2124
10	98072751	SMAP6974	3	-11627	11627	Angoni_2,WhiteFulani_NN199,WhiteFulani_NN233
10	98143877	SMAP6913	3	8414	8414	Angoni_1,Angoni_2,WhiteFulani_NN199
10	98176809	SMAP5510	2	8409	8409	Barotse_3,NDama_1_1628
10	98194454	SMAP6132	8	8584	8584	Angoni_1,Ankole_UG833,Ankole_UG869,Barotse_2,Barotse_3,Boran_2_2124,WhiteFulani_NN199,WhiteFulani_NN233
10	98880767	SMAP5808	1	16330	16330	Ankole_UG869
10	98912800	SMAP3829	1	6453	6453	Hereford_2
10	99344070	Nelore_N2_SMAP8406	1	41175	41175	Nelore_N2
10	99344070	SMAP7051	1	30036	30036	Boran_1_3218
10	99344070	SMAP8558	1	39879	39879	Nelore_N4689
10	99478585	Nelore_N2_SMAP8408	1	8913	8913	Nelore_N2
10	99625311	SMAP7473	1	5906	5906	Boran_2_2124
10	99639513	SMAP8443	1	8572	8572	Nelore_N4689
10	99681042	SMAP6921	3	6516	6516	Angoni_1,Angoni_2,Nelore_N4689
10	99682969	SMAP6953	1	6463	6463	WhiteFulani_NN233
10	100571136	SMAP8447	4	8898	8898	Angoni_1,Ankole_UG869,Nelore_N4689,WhiteFulani_NN233
10	100777690	SMAP3833	1	9590	9590	Hereford_2
10	100777690	SMAP5515	2	12645	12645	NDama_1_1628,NDama_NN031
10	100777690	SMAP5983	3	14037	14037	Angoni_2,Ankole_UG869,WhiteFulani_NN199
10	100777690	SMAP7242	1	10856	10856	Boran_1_3218
10	100777690	SMAP7329	10	-8768	8768	Angoni_1,Ankole_UG833,Barotse_3,Boran_1_3218,Boran_2_2124,Hereford_2,NDama_NN031,Nelore_N2,Nelore_N4689,WhiteFulani_NN199
10	100791322	SMAP4368	1	8257	8257	HolsteinFriesian_104095
10	100791322	SMAP6958	2	-9346	9346	HolsteinFriesian_104095,WhiteFulani_NN233
10	100881391	SMAP5951	6	8384	8384	Angoni_2,Ankole_UG869,Barotse_2,NDama_NN031,Nelore_N4689,WhiteFulani_NN199
10	101349417	SMAP5819	1	6750	6750	Ankole_UG869
10	101395518	SMAP7155	1	5556	5556	Angoni_1
10	101457841	SMAP6891	2	5297	5297	Nelore_N2,WhiteFulani_NN233
10	101457841	SMAP6925	2	5260	5260	Angoni_2,Nelore_N2
10	101457841	SMAP7061	4	7013	7013	Ankole_UG833,Barotse_2,Boran_1_3218,WhiteFulani_NN199
10	102315361	SMAP3783	4	-20712	20712	Barotse_3,Boran_2_2124,Hereford_2,WhiteFulani_NN199
10	102321777	NDama_NN031_SMAP4748	1	-20741	20741	NDama_NN031
10	102321777	SMAP5520	6	-20601	20601	Barotse_3,Hereford_2,HolsteinFriesian_2,NDama_1_1628,Nelore_N2,WhiteFulani_NN199
10	102321777	SMAP5961	10	-30856	30856	Angoni_1,Angoni_2,Ankole_UG833,Ankole_UG869,Barotse_2,Boran_1_3218,Boran_2_2124,Nelore_N2,Nelore_N4689,WhiteFulani_NN233
10	102323610	SMAP4400	1	-20718	20718	HolsteinFriesian_104095
10	102323610	SMAP6149	1	-20515	20515	Barotse_2
10	102323610	SMAP6962	1	-21051	21051	WhiteFulani_NN233
10	102326802	SMAP3685	2	-19315	19315	Hereford_1,HolsteinFriesian_104095
10	102398217	Nelore_N2_SMAP8427	2	-8162	8162	Boran_2_2124,Nelore_N2
10	102722241	SMAP5827	2	11595	11595	Ankole_UG833,Ankole_UG869
10	102722241	SMAP8573	1	6094	6094	Nelore_N4689
10	102792821	NDama_NN031_SMAP4683	1	32645	32645	NDama_NN031
10	102792821	SMAP5522	3	26475	26475	Barotse_3,NDama_1_1628,NDama_NN031
10	102792821	SMAP7156	1	6530	6530	WhiteFulani_NN199
10	103076043	SMAP7158	1	7793	7793	WhiteFulani_NN199
10	103124949	SMAP7225	1	6036	6036	Angoni_1
11	464119	SMAP4258	1	-11415	11415	HolsteinFriesian_2
11	472856	SMAP6015	1	-11373	11373	Ankole_UG869
11	661152	SMAP8600	2	8897	8897	Nelore_N2,Nelore_N4689
11	1418161	SMAP7566	17	-8286	8286	Angoni_1,Angoni_2,Ankole_UG833,Ankole_UG869,Barotse_2,Barotse_3,Boran_1_3218,Boran_2_2124,Hereford_1,HolsteinFriesian_104095,HolsteinFriesian_2,NDama_1_1628,NDama_NN031,Nelore_N2,Nelore_N4689,WhiteFulani_NN199,WhiteFulani_NN233
11	1488087	SMAP7491	1	5220	5220	Boran_2_2124
11	2589097	SMAP7496	1	9093	9093	Boran_2_2124
11	4020348	SMAP3860	18	-8587	8587	Angoni_1,Angoni_2,Ankole_UG833,Ankole_UG869,Barotse_2,Barotse_3,Boran_1_3218,Boran_2_2124,Hereford_1,Hereford_2,HolsteinFriesian_104095,HolsteinFriesian_2,NDama_1_1628,NDama_NN031,Nelore_N2,Nelore_N4689,WhiteFulani_NN199,WhiteFulani_NN233
11	4256715	Nelore_N2_SMAP8536	3	8423	8423	NDama_1_1628,Nelore_N2,WhiteFulani_NN233
11	5417129	SMAP6980	1	10715	10715	WhiteFulani_NN233
11	5417129	SMAP7021	1	7707	7707	Angoni_2
11	5417129	SMAP7263	2	48091	48091	Barotse_2,Boran_1_3218
11	5429697	SMAP3713	1	30666	30666	Hereford_1
11	5452078	Nelore_N2_SMAP8541	7	12762	12762	Angoni_1,Angoni_2,Boran_2_2124,NDama_1_1628,Nelore_N2,Nelore_N4689,WhiteFulani_NN199
11	5452078	SMAP3845	1	28325	28325	Hereford_2
11	5452078	SMAP3862	1	10593	10593	Hereford_2
11	5452078	SMAP4409	1	23124	23124	HolsteinFriesian_104095
11	5452078	SMAP4440	6	25778	25778	Barotse_2,Barotse_3,Hereford_1,HolsteinFriesian_104095,HolsteinFriesian_2,NDama_NN031
11	5452078	SMAP5537	3	20604	20604	Angoni_1,NDama_1_1628,NDama_NN031
11	5452078	SMAP6233	5	11731	11731	Ankole_UG833,Ankole_UG869,Barotse_3,HolsteinFriesian_2,Nelore_N2
11	5452078	SMAP7002	1	30985	30985	WhiteFulani_NN233
11	5452078	SMAP7288	2	18228	18228	Ankole_UG833,Boran_1_3218
11	5452078	SMAP7577	2	14951	14951	Ankole_UG869,Boran_2_2124
11	5452078	SMAP8591	1	17073	17073	Nelore_N4689
11	5586789	SMAP6235	1	7792	7792	Barotse_3
11	5612093	Nelore_N2_SMAP8542	1	8517	8517	Nelore_N2
11	5676737	SMAP5538	1	6013	6013	NDama_1_1628
11	6727305	NDama_NN031_SMAP4786	2	10242	10242	Hereford_2,NDama_NN031
11	6738254	SMAP3715	17	12615	12615	Angoni_1,Angoni_2,Ankole_UG833,Ankole_UG869,Barotse_2,Barotse_3,Boran_1_3218,Boran_2_2124,Hereford_1,Hereford_2,HolsteinFriesian_104095,HolsteinFriesian_2,NDama_1_1628,Nelore_N2,Nelore_N4689,WhiteFulani_NN199,WhiteFulani_NN233
11	6738254	SMAP7178	2	12272	12272	Angoni_2,WhiteFulani_NN199
11	6907350	SMAP7586	11	-46011	46011	Angoni_1,Angoni_2,Ankole_UG869,Boran_1_3218,Boran_2_2124,Hereford_2,HolsteinFriesian_104095,HolsteinFriesian_2,NDama_1_1628,NDama_NN031,Nelore_N2
11	6929163	SMAP3717	3	-45185	45185	Barotse_2,Hereford_1,WhiteFulani_NN233
11	6929163	SMAP4257	7	-45828	45828	Ankole_UG833,Barotse_3,Boran_1_3218,HolsteinFriesian_2,NDama_1_1628,NDama_NN031,WhiteFulani_NN199
11	6930137	Nelore_N2_SMAP8521	4	-44650	44650	Ankole_UG869,Barotse_3,Nelore_N2,Nelore_N4689
11	6930746	SMAP4413	1	-45846	45846	HolsteinFriesian_104095
11	6931198	SMAP7180	2	-45116	45116	HolsteinFriesian_104095,WhiteFulani_NN199
11	6955823	SMAP3704	3	-46421	46421	Ankole_UG833,Hereford_1,Hereford_2
11	7465691	SMAP6238	8	5116	5116	Angoni_1,Ankole_UG833,Ankole_UG869,Barotse_2,Boran_2_2124,Nelore_N2,Nelore_N4689,WhiteFulani_NN199
11	7700050	Nelore_N2_SMAP8550	1	5555	5555	Nelore_N2
11	7881939	SMAP6067	4	8459	8459	Angoni_1,Ankole_UG869,Boran_2_2124,WhiteFulani_NN199
11	7888253	SMAP7045	2	8529	8529	Barotse_2,WhiteFulani_NN233
11	8349077	SMAP6625	2	-8674	8674	Angoni_2,Ankole_UG833
11	8353764	SMAP7008	1	-8597	8597	WhiteFulani_NN233
11	8407145	NDama_NN031_SMAP4789	1	8193	8193	NDama_NN031
11	8588943	SMAP7010	1	-5038	5038	WhiteFulani_NN233
11	9492176	SMAP3719	3	5572	5572	Angoni_1,Hereford_1,WhiteFulani_NN199
11	9553863	SMAP7591	3	-15811	15811	Angoni_1,Boran_2_2124,WhiteFulani_NN199
11	9607525	NDama_NN031_SMAP4820	13	-9727	9727	Angoni_2,Ankole_UG833,Barotse_3,Boran_1_3218,Boran_2_2124,Hereford_1,HolsteinFriesian_104095,HolsteinFriesian_2,NDama_NN031,Nelore_N2,Nelore_N4689,WhiteFulani_NN199,WhiteFulani_NN233
11	11272728	SMAP8684	1	8561	8561	Nelore_N4689
11	11317716	NDama_NN031_SMAP4823	1	-6259	6259	NDama_NN031
11	11569398	Nelore_N2_SMAP8561	1	8424	8424	Nelore_N2
11	11654431	SMAP7298	2	8474	8474	Ankole_UG869,Boran_1_3218
11	11664313	SMAP7055	2	8317	8317	Barotse_2,WhiteFulani_NN233
11	11664313	SMAP7596	2	8601	8601	Angoni_1,Boran_2_2124
11	11719143	NDama_NN031_SMAP4796	1	8549	8549	NDama_NN031
11	11748806	SMAP4450	1	8783	8783	HolsteinFriesian_104095
11	14378122	SMAP8640	1	8177	8177	Nelore_N4689
11	16415163	SMAP6038	3	-5478	5478	Angoni_1,Ankole_UG869,Boran_2_2124
11	16415163	SMAP6692	2	-5389	5389	Ankole_UG833,WhiteFulani_NN199
11	16415163	SMAP7331	1	-6360	6360	Angoni_1
11	16425528	SMAP3728	1	-5618	5618	Hereford_1
11	16425528	SMAP6206	1	-5425	5425	Barotse_2
11	16447360	SMAP7604	2	-5371	5371	Ankole_UG869,Boran_2_2124
11	16447360	SMAP8697	2	-5425	5425	Boran_1_3218,Nelore_N4689
11	16626285	SMAP8649	1	-7475	7475	Nelore_N4689
11	17181040	SMAP7040	3	6881	6881	Angoni_1,Angoni_2,Boran_1_3218
11	17192617	SMAP5614	7	6593	6593	Ankole_UG869,Barotse_2,Boran_2_2124,HolsteinFriesian_104095,NDama_1_1628,NDama_NN031,WhiteFulani_NN199
11	17357396	Nelore_N2_SMAP8630	1	10202	10202	Nelore_N2
11	17383353	SMAP7025	1	6473	6473	WhiteFulani_NN233
11	17629337	SMAP3755	13	11285	11285	Angoni_1,Ankole_UG833,Ankole_UG869,Barotse_3,Boran_1_3218,Boran_2_2124,Hereford_1,Hereford_2,HolsteinFriesian_2,NDama_1_1628,Nelore_N4689,WhiteFulani_NN199,WhiteFulani_NN233
11	17634358	SMAP4428	1	11298	11298	HolsteinFriesian_104095
11	17634358	SMAP6257	5	7280	7280	Angoni_2,Ankole_UG869,Barotse_2,Barotse_3,NDama_NN031
11	17765247	SMAP7069	2	-11043	11043	WhiteFulani_NN199,WhiteFulani_NN233
11	18097184	Nelore_N2_SMAP8635	1	8433	8433	Nelore_N2
11	18097184	SMAP7031	1	8128	8128	WhiteFulani_NN233
11	18429120	SMAP6214	1	8318	8318	Barotse_2
11	18832351	SMAP7072	2	8568	8568	WhiteFulani_NN199,WhiteFulani_NN233
11	19841660	SMAP4460	3	-10932	10932	Angoni_2,HolsteinFriesian_104095,Nelore_N2
11	21835766	SMAP6297	2	10168	10168	Angoni_2,Barotse_3
11	21843822	SMAP6224	1	10151	10151	Barotse_2
11	21920913	SMAP4290	1	8148	8148	HolsteinFriesian_2
11	21920913	SMAP4463	2	8352	8352	Hereford_1,HolsteinFriesian_104095
11	22142805	SMAP7343	1	8882	8882	Angoni_1
11	22235946	SMAP8717	1	8407	8407	Nelore_N4689
11	23140135	SMAP7087	2	8246	8246	Nelore_N2,WhiteFulani_NN233
11	23167579	SMAP6056	1	8518	8518	Ankole_UG869
11	23241292	SMAP6268	1	9397	9397	Barotse_3
11	23376796	SMAP5625	1	-24591	24591	NDama_1_1628
11	23553345	SMAP6262	1	-19923	19923	Barotse_2
11	23553345	SMAP6706	1	-19485	19485	Ankole_UG833
11	23553345	SMAP7367	3	5477	5477	Ankole_UG869,Boran_1_3218,Boran_2_2124
11	25841579	SMAP7630	6	5284	5284	Angoni_2,Barotse_2,Boran_1_3218,Boran_2_2124,Nelore_N2,WhiteFulani_NN199
11	25849452	SMAP6233	1	5202	5202	Barotse_2
11	26792820	SMAP7131	1	8412	8412	Angoni_2
11	26900314	SMAP7637	2	8500	8500	Boran_1_3218,Boran_2_2124
11	27010784	SMAP6311	3	8688	8688	Angoni_1,Barotse_3,Boran_1_3218
11	27028374	SMAP7659	1	-19781	19781	Boran_2_2124
11	27287691	SMAP7401	6	5491	5491	Angoni_1,Barotse_3,Boran_1_3218,Boran_2_2124,Nelore_N2,WhiteFulani_NN199
11	27833958	SMAP6108	10	9414	9414	Angoni_1,Angoni_2,Ankole_UG833,Ankole_UG869,Barotse_2,Barotse_3,Boran_2_2124,Nelore_N2,Nelore_N4689,WhiteFulani_NN233
11	30359473	SMAP8735	2	6357	6357	Nelore_N2,Nelore_N4689
11	30359473	SMAP8750	1	7534	7534	Nelore_N4689
11	30372848	SMAP7313	1	6529	6529	WhiteFulani_NN199
11	31607848	SMAP6122	5	17811	17811	Angoni_2,Ankole_UG833,Ankole_UG869,Boran_1_3218,Boran_2_2124
11	31615177	SMAP7100	1	9950	9950	WhiteFulani_NN233
11	31635678	Nelore_N2_SMAP8674	1	15979	15979	Nelore_N2
11	31635678	SMAP7385	2	17882	17882	Angoni_1,Nelore_N4689
11	31785943	SMAP7409	10	-9533	9533	Angoni_1,Angoni_2,Ankole_UG833,Ankole_UG869,Barotse_2,Boran_1_3218,Boran_2_2124,Nelore_N2,Nelore_N4689,WhiteFulani_NN233
11	31816121	SMAP3925	1	-8637	8637	Hereford_2
11	31829757	SMAP5639	10	-8630	8630	Angoni_1,Barotse_2,Barotse_3,Hereford_2,HolsteinFriesian_2,NDama_1_1628,NDama_NN031,Nelore_N4689,WhiteFulani_NN199,WhiteFulani_NN233
11	31841202	SMAP7316	1	-8605	8605	WhiteFulani_NN199
11	32068793	SMAP7411	9	5437	5437	Angoni_1,Angoni_2,Ankole_UG869,Barotse_2,Boran_1_3218,Boran_2_2124,Nelore_N2,Nelore_N4689,WhiteFulani_NN199
11	32121709	SMAP7666	14	8922	8922	Angoni_1,Angoni_2,Ankole_UG833,Ankole_UG869,Barotse_2,Barotse_3,Boran_1_3218,Boran_2_2124,NDama_1_1628,NDama_NN031,Nelore_N2,Nelore_N4689,WhiteFulani_NN199,WhiteFulani_NN233
11	32690063	SMAP7148	2	-22671	22671	Angoni_2,HolsteinFriesian_2
11	32709464	SMAP3776	4	-22700	22700	Barotse_2,Hereford_1,HolsteinFriesian_104095,WhiteFulani_NN233
11	32709464	SMAP3939	12	-22835	22835	Ankole_UG833,Ankole_UG869,Barotse_3,Boran_1_3218,Boran_2_2124,Hereford_2,HolsteinFriesian_2,NDama_1_1628,NDama_NN031,Nelore_N2,Nelore_N4689,WhiteFulani_NN199
11	32709464	SMAP7393	1	-22750	22750	Angoni_1
11	32726899	SMAP5643	2	-22734	22734	Boran_1_3218,NDama_1_1628
11	32726899	SMAP7118	1	-22854	22854	WhiteFulani_NN233
11	33139591	Nelore_N2_SMAP8766	7	-8163	8163	Angoni_1,Angoni_2,Boran_1_3218,Boran_2_2124,Nelore_N2,Nelore_N4689,WhiteFulani_NN199
11	33143497	SMAP6336	1	-9395	9395	Barotse_2
11	33149688	SMAP4488	1	-8797	8797	HolsteinFriesian_104095
11	33154356	SMAP7246	1	-9090	9090	WhiteFulani_NN233
11	33159793	SMAP4331	1	-9371	9371	HolsteinFriesian_2
11	33330942	Nelore_N2_SMAP8768	6	-5612	5612	Angoni_2,Boran_1_3218,Boran_2_2124,Nelore_N2,Nelore_N4689,WhiteFulani_NN199
11	34139245	Nelore_N2_SMAP8710	1	9837	9837	Nelore_N2
11	34218148	Nelore_N2_SMAP8776	1	-11485	11485	Nelore_N2
11	34222415	SMAP8930	1	-11725	11725	Nelore_N4689
11	34242786	SMAP7556	5	-12460	12460	Angoni_2,Ankole_UG833,Boran_1_3218,Boran_2_2124,Nelore_N2
11	35185853	SMAP4412	14	6221	6221	Angoni_1,Angoni_2,Ankole_UG833,Barotse_2,Barotse_3,Boran_1_3218,Boran_2_2124,HolsteinFriesian_2,NDama_1_1628,NDama_NN031,Nelore_N2,Nelore_N4689,WhiteFulani_NN199,WhiteFulani_NN233
11	35516394	SMAP7339	1	-7112	7112	WhiteFulani_NN199
11	35561718	SMAP8778	4	8555	8555	Boran_1_3218,Boran_2_2124,Nelore_N4689,WhiteFulani_NN199
11	35703627	SMAP7341	1	-5585	5585	WhiteFulani_NN199
11	35871067	SMAP7342	1	7645	7645	WhiteFulani_NN199
11	36017209	Nelore_N2_SMAP8718	2	-10956	10956	HolsteinFriesian_2,Nelore_N2
11	36017209	SMAP3974	2	-10888	10888	Boran_2_2124,Hereford_2
11	36017209	SMAP8939	4	-11094	11094	Boran_1_3218,Nelore_N2,Nelore_N4689,WhiteFulani_NN199
11	36030090	SMAP3781	2	-11001	11001	Barotse_2,Hereford_1
11	36030090	SMAP7127	1	-10952	10952	WhiteFulani_NN233
11	36052330	SMAP6154	3	-6114	6114	Angoni_2,Ankole_UG869,Hereford_1
11	36081526	SMAP7463	2	8409	8409	Angoni_1,WhiteFulani_NN233
11	36090971	SMAP7254	1	8369	8369	WhiteFulani_NN233
11	36267786	SMAP7344	2	-11432	11432	Nelore_N4689,WhiteFulani_NN199
11	36428890	SMAP7345	2	5341	5341	Angoni_2,WhiteFulani_NN199
11	36446613	SMAP3782	2	-11445	11445	Barotse_2,Hereford_1
11	36446613	SMAP3975	9	-11461	11461	Angoni_1,Ankole_UG869,Barotse_3,Boran_1_3218,Hereford_1,Hereford_2,HolsteinFriesian_104095,HolsteinFriesian_2,NDama_1_1628
11	36784187	Nelore_N2_SMAP8720	3	5020	5020	Barotse_2,Nelore_N2,Nelore_N4689
11	36915190	SMAP7498	4	8323	8323	Nelore_N2,Nelore_N4689,WhiteFulani_NN199,WhiteFulani_NN233
11	36996721	Nelore_N2_SMAP8721	1	8511	8511	Nelore_N2
11	37046161	SMAP4577	1	5772	5772	HolsteinFriesian_104095
11	37046161	SMAP7838	1	5808	5808	Boran_2_2124
11	37054611	SMAP4578	1	5714	5714	HolsteinFriesian_104095
11	37547342	SMAP5738	1	8104	8104	NDama_1_1628
11	39750589	SMAP7139	1	5492	5492	WhiteFulani_NN233
11	39750589	SMAP7266	2	5488	5488	Hereford_1,WhiteFulani_NN233
11	39750589	SMAP7582	10	5503	5503	Angoni_1,Angoni_2,Ankole_UG833,Ankole_UG869,Barotse_3,Boran_1_3218,Boran_2_2124,Nelore_N2,Nelore_N4689,WhiteFulani_NN199
11	39753162	SMAP6349	1	5618	5618	Barotse_2
11	39865036	SMAP3955	5	8378	8378	Ankole_UG869,Hereford_1,Hereford_2,HolsteinFriesian_104095,HolsteinFriesian_2
11	39955577	SMAP7584	2	-5179	5179	Angoni_2,Boran_1_3218
11	39973250	SMAP6165	1	-5161	5161	Ankole_UG869
11	40093984	SMAP7710	2	8305	8305	Boran_1_3218,Boran_2_2124
11	40955827	NDama_NN031_SMAP4901	5	8496	8496	Barotse_2,Boran_1_3218,NDama_NN031,Nelore_N4689,WhiteFulani_NN199
11	41304296	SMAP5663	6	-6450	6450	Ankole_UG833,Hereford_1,Hereford_2,NDama_1_1628,NDama_NN031,WhiteFulani_NN199
11	41576030	Nelore_N2_SMAP8742	1	5886	5886	Nelore_N2
11	41711087	SMAP7718	2	7040	7040	Boran_1_3218,Boran_2_2124
11	42018651	SMAP6812	1	-8272	8272	Ankole_UG833
11	42499224	SMAP7720	4	7054	7054	Angoni_2,Boran_1_3218,Boran_2_2124,WhiteFulani_NN233
11	43808768	SMAP7182	1	9397	9397	Angoni_2
11	43919282	SMAP3792	1	8318	8318	Hereford_1
11	44172265	SMAP4355	7	10413	10413	Angoni_2,Ankole_UG869,Hereford_2,HolsteinFriesian_2,NDama_1_1628,NDama_NN031,WhiteFulani_NN233
11	44245320	SMAP7185	1	5534	5534	Angoni_2
11	44279139	SMAP7595	1	-6416	6416	Boran_1_3218
11	44301610	SMAP7455	7	-6300	6300	Angoni_1,Angoni_2,Barotse_2,Boran_1_3218,Boran_2_2124,Nelore_N2,Nelore_N4689
11	44853393	SMAP3986	1	17224	17224	Hereford_2
11	44997766	SMAP8808	1	8378	8378	Nelore_N4689
11	45232512	SMAP6401	1	6995	6995	Barotse_3
11	45319833	SMAP7156	2	8400	8400	Barotse_2,WhiteFulani_NN233
11	45802028	SMAP7728	2	7216	7216	Boran_1_3218,Boran_2_2124
11	46148862	SMAP7189	1	-6987	6987	Angoni_2
11	46624730	SMAP5673	3	8036	8036	Angoni_2,NDama_1_1628,Nelore_N2
11	46624730	SMAP7599	1	6558	6558	Boran_1_3218
11	46628413	SMAP7158	2	6697	6697	Hereford_2,WhiteFulani_NN233
11	46658395	SMAP4432	12	6558	6558	Angoni_1,Ankole_UG833,Ankole_UG869,Barotse_2,Barotse_3,HolsteinFriesian_104095,HolsteinFriesian_2,NDama_1_1628,NDama_NN031,Nelore_N2,Nelore_N4689,WhiteFulani_NN199
11	46658395	SMAP7732	2	6793	6793	Boran_1_3218,Boran_2_2124
11	47147204	SMAP4360	1	19930	19930	HolsteinFriesian_2
11	47177578	SMAP6372	1	-36973	36973	Barotse_2
11	47177578	SMAP6827	4	-36993	36993	Angoni_1,Angoni_2,Ankole_UG833,Ankole_UG869
11	47202906	SMAP5756	5	18506	18506	Angoni_2,Barotse_3,NDama_1_1628,NDama_NN031,Nelore_N2
11	47526692	SMAP7282	1	10203	10203	Angoni_2
11	48458166	SMAP4040	3	6258	6258	Angoni_1,Hereford_2,NDama_1_1628
11	48464526	SMAP3825	1	6388	6388	Hereford_1
11	49185444	SMAP5759	1	-33469	33469	NDama_1_1628
11	49185444	SMAP7605	6	-35704	35704	Angoni_1,Angoni_2,Boran_1_3218,Boran_2_2124,Nelore_N2,WhiteFulani_NN233
11	49205837	NDama_NN031_SMAP4919	1	-32913	32913	NDama_NN031
11	49205837	SMAP3878	1	-32988	32988	Hereford_1
11	49205837	SMAP6263	1	-32835	32835	Ankole_UG869
11	49205837	SMAP6849	1	-32565	32565	Ankole_UG833
11	50212433	SMAP7745	2	9637	9637	Boran_1_3218,Boran_2_2124
11	50239319	SMAP7475	1	-9623	9623	Boran_1_3218
11	50245136	SMAP6932	1	-10723	10723	Ankole_UG833
11	50245136	SMAP7287	2	-10633	10633	Angoni_2,Ankole_UG833
11	50584127	SMAP6936	1	7955	7955	Ankole_UG833
11	50601949	SMAP7288	1	6121	6121	Angoni_2
11	50601949	SMAP7856	1	8132	8132	Boran_2_2124
11	50607336	SMAP3880	1	6170	6170	Hereford_1
11	50610118	SMAP6435	1	14914	14914	Barotse_2
11	50660548	NDama_NN031_SMAP4924	2	5675	5675	Hereford_2,NDama_NN031
11	50661910	SMAP6382	1	5714	5714	Barotse_2
11	50834189	Nelore_N2_SMAP8944	1	8646	8646	Nelore_N2
11	51429828	SMAP7617	1	8497	8497	Angoni_1
11	51630467	SMAP7293	1	8202	8202	Angoni_2
11	51762880	SMAP8987	1	7913	7913	Nelore_N4689
11	51789360	SMAP6388	1	5221	5221	Barotse_2
11	52364648	SMAP7616	7	12402	12402	Angoni_1,Ankole_UG833,Barotse_3,Boran_1_3218,Boran_2_2124,Nelore_N2,Nelore_N4689
11	52367048	SMAP7303	2	13137	13137	Barotse_2,WhiteFulani_NN233
11	52650054	SMAP7758	6	8554	8554	Angoni_1,Barotse_2,Boran_1_3218,Boran_2_2124,Nelore_N2,Nelore_N4689
11	52717859	NDama_NN031_SMAP4992	1	6520	6520	NDama_NN031
11	52717859	SMAP3999	4	-8370	8370	Ankole_UG869,Barotse_3,Hereford_2,HolsteinFriesian_2
11	52907180	SMAP4447	2	8458	8458	Boran_2_2124,HolsteinFriesian_2
11	53060120	SMAP5767	3	-19117	19117	Ankole_UG833,NDama_1_1628,NDama_NN031
11	53417789	NDama_NN031_SMAP4935	2	8511	8511	NDama_1_1628,NDama_NN031
11	53906172	SMAP5772	2	-5870	5870	Boran_2_2124,NDama_1_1628
11	53906172	SMAP6449	1	-5723	5723	Barotse_2
11	53906172	SMAP7188	1	8639	8639	WhiteFulani_NN233
11	54820615	SMAP3837	1	6838	6838	Hereford_1
11	54835293	SMAP3838	1	6973	6973	Hereford_1
11	55686309	SMAP7642	1	-5617	5617	Angoni_1
11	55699124	SMAP9004	3	-5722	5722	Nelore_N2,Nelore_N4689,WhiteFulani_NN199
11	55851327	SMAP4532	1	8589	8589	HolsteinFriesian_104095
11	56140408	SMAP7202	1	-9296	9296	WhiteFulani_NN233
11	56141088	SMAP7201	1	-9039	9039	WhiteFulani_NN233
11	56358267	SMAP7317	1	7775	7775	WhiteFulani_NN233
11	57028400	SMAP4459	5	-5521	5521	Angoni_1,Ankole_UG869,HolsteinFriesian_2,NDama_NN031,WhiteFulani_NN199
11	57028400	SMAP6880	3	-6779	6779	Angoni_2,Ankole_UG833,Nelore_N2
11	57037931	SMAP4534	1	-5479	5479	HolsteinFriesian_104095
11	57037931	SMAP7204	1	-6503	6503	WhiteFulani_NN233
11	57121520	SMAP7636	1	9112	9112	Boran_1_3218
11	57271957	SMAP6881	3	8429	8429	Angoni_2,Ankole_UG833,Nelore_N2
11	57623066	SMAP4537	1	8725	8725	HolsteinFriesian_104095
11	57862507	SMAP6209	3	5617	5617	Angoni_1,Ankole_UG869,Boran_2_2124
11	57877438	SMAP4463	2	-7212	7212	Ankole_UG869,HolsteinFriesian_2
11	58275512	SMAP9015	2	-12738	12738	Nelore_N2,Nelore_N4689
11	58295777	SMAP6462	1	-13812	13812	Barotse_2
11	58295777	SMAP7643	2	-13618	13618	Barotse_2,Boran_1_3218
11	58748765	SMAP6962	1	-5791	5791	Ankole_UG833
11	59294747	SMAP4543	1	9831	9831	HolsteinFriesian_104095
11	59661489	SMAP5783	1	-14067	14067	NDama_1_1628
11	59729488	SMAP4387	2	7346	7346	HolsteinFriesian_104095,HolsteinFriesian_2
11	59741887	SMAP7779	3	-5586	5586	Boran_1_3218,Boran_2_2124,WhiteFulani_NN233
11	59790146	SMAP7319	1	-8504	8504	Angoni_2
11	61810854	Nelore_N2_SMAP8987	8	-5887	5887	Angoni_1,Angoni_2,Boran_1_3218,Boran_2_2124,Nelore_N2,Nelore_N4689,WhiteFulani_NN199,WhiteFulani_NN233
11	62051785	SMAP4468	8	5368	5368	Ankole_UG869,Boran_1_3218,Boran_2_2124,HolsteinFriesian_2,NDama_NN031,Nelore_N2,Nelore_N4689,WhiteFulani_NN233
11	62075096	SMAP6474	10	7080	7080	Angoni_1,Angoni_2,Ankole_UG833,Ankole_UG869,Barotse_2,Barotse_3,Boran_2_2124,Nelore_N2,WhiteFulani_NN199,WhiteFulani_NN233
11	62199776	Nelore_N2_SMAP8883	1	10955	10955	Nelore_N2
11	62199776	SMAP6969	3	7381	7381	Angoni_2,Ankole_UG833,Barotse_3
11	64013594	SMAP7331	1	8385	8385	Angoni_2
11	64034280	SMAP7672	1	8489	8489	Angoni_1
11	64911522	SMAP7250	1	8541	8541	Angoni_2
11	65774192	SMAP4017	8	8361	8361	Angoni_2,Barotse_2,Barotse_3,Boran_1_3218,Hereford_2,NDama_1_1628,NDama_NN031,WhiteFulani_NN233
11	67022791	SMAP4622	2	7968	7968	Hereford_1,HolsteinFriesian_104095
11	67025208	SMAP4475	1	7917	7917	HolsteinFriesian_2
11	67318722	SMAP7677	1	5517	5517	Angoni_1
11	67323925	Nelore_N2_SMAP9005	8	5436	5436	Angoni_2,Ankole_UG833,Barotse_3,Boran_1_3218,Boran_2_2124,Nelore_N2,Nelore_N4689,WhiteFulani_NN199
11	67337434	SMAP7350	2	5432	5432	Barotse_2,WhiteFulani_NN233
11	69363299	SMAP4072	1	-31152	31152	Hereford_2
11	69391826	SMAP7678	1	-6386	6386	Angoni_1
11	69406820	NDama_NN031_SMAP4959	2	-5237	5237	HolsteinFriesian_2,NDama_NN031
11	69406820	SMAP3858	1	-5267	5267	Hereford_1
11	69970173	SMAP3913	1	6107	6107	Hereford_1
11	69970173	SMAP6509	1	10501	10501	Barotse_3
11	71711382	SMAP7678	9	5366	5366	Angoni_1,Angoni_2,Ankole_UG869,Barotse_2,Boran_1_3218,Boran_2_2124,Nelore_N2,Nelore_N4689,WhiteFulani_NN233
11	73136066	SMAP7913	9	8765	8765	Angoni_1,Angoni_2,Ankole_UG833,Ankole_UG869,Boran_2_2124,Nelore_N2,Nelore_N4689,WhiteFulani_NN199,WhiteFulani_NN233
11	75800361	SMAP4075	1	8722	8722	Hereford_2
11	75969271	NDama_NN031_SMAP4968	2	8657	8657	NDama_1_1628,NDama_NN031
11	77041107	SMAP6993	1	-36381	36381	Ankole_UG833
11	77888896	SMAP4404	1	7036	7036	HolsteinFriesian_2
11	77938616	SMAP4078	1	7524	7524	Hereford_2
11	78407556	SMAP7921	1	28193	28193	Boran_2_2124
11	80261325	SMAP7696	2	8755	8755	Angoni_1,Boran_1_3218
11	81243673	SMAP7470	1	-17081	17081	WhiteFulani_NN199
11	82474092	NDama_NN031_SMAP5032	1	5503	5503	NDama_NN031
11	82821078	SMAP4564	1	-137865	137865	HolsteinFriesian_104095
11	82821078	SMAP4635	1	-138323	138323	HolsteinFriesian_104095
11	82825772	NDama_NN031_SMAP4980	4	-138053	138053	Ankole_UG869,NDama_1_1628,NDama_NN031,Nelore_N2
11	82835017	SMAP3923	4	-138197	138197	Ankole_UG833,Ankole_UG869,Hereford_1,HolsteinFriesian_2
11	82835017	SMAP4082	11	-138591	138591	Angoni_2,Ankole_UG833,Barotse_3,Boran_1_3218,Boran_2_2124,Hereford_2,NDama_1_1628,NDama_NN031,Nelore_N2,Nelore_N4689,WhiteFulani_NN199
11	82835017	SMAP4488	1	-56120	56120	HolsteinFriesian_2
11	82835017	SMAP7375	2	-137606	137606	Barotse_2,WhiteFulani_NN233
11	82835017	SMAP7705	1	-137978	137978	Angoni_1
11	82905346	SMAP6528	1	-8333	8333	Barotse_3
11	82911530	SMAP5810	3	-8335	8335	Boran_1_3218,NDama_1_1628,Nelore_N4689
11	82911530	SMAP6509	5	-8004	8004	Angoni_2,Ankole_UG869,Barotse_2,NDama_NN031,Nelore_N4689
11	83094336	SMAP7425	2	8595	8595	WhiteFulani_NN199,WhiteFulani_NN233
11	84182258	SMAP7708	1	-12656	12656	Boran_1_3218
11	84184909	SMAP7659	2	-5578	5578	Boran_2_2124,WhiteFulani_NN199
11	84207528	NDama_NN031_SMAP5080	1	-10392	10392	NDama_NN031
11	84207528	Nelore_N2_SMAP9110	3	-10209	10209	Boran_2_2124,Nelore_N2,Nelore_N4689
11	84371806	NDama_NN031_SMAP5045	1	8508	8508	NDama_NN031
11	84389997	SMAP6511	1	-17757	17757	Barotse_2
11	84398675	SMAP4097	4	-16232	16232	Hereford_1,Hereford_2,HolsteinFriesian_104095,HolsteinFriesian_2
11	84411353	SMAP7016	1	-16196	16196	Ankole_UG833
11	84411353	SMAP7752	2	-15563	15563	Angoni_1,HolsteinFriesian_104095
11	84411353	SMAP7990	13	-15551	15551	Angoni_2,Ankole_UG833,Ankole_UG869,Barotse_2,Barotse_3,Boran_1_3218,Boran_2_2124,HolsteinFriesian_2,NDama_1_1628,NDama_NN031,Nelore_N2,WhiteFulani_NN199,WhiteFulani_NN233
11	84411353	SMAP9153	3	-16416	16416	NDama_1_1628,Nelore_N2,Nelore_N4689
11	84692529	SMAP7662	1	8162	8162	WhiteFulani_NN199
11	85738922	SMAP7720	1	8238	8238	Boran_1_3218
11	86420271	Nelore_N2_SMAP9116	5	8560	8560	Angoni_2,NDama_1_1628,NDama_NN031,Nelore_N2,Nelore_N4689
11	86420271	SMAP6532	1	24121	24121	Barotse_2
11	86420271	SMAP7026	1	24276	24276	Ankole_UG833
11	86420271	SMAP7434	1	8053	8053	WhiteFulani_NN233
11	89030066	Nelore_N2_SMAP9120	4	9016	9016	Boran_1_3218,Nelore_N2,WhiteFulani_NN199,WhiteFulani_NN233
11	89038518	SMAP7997	1	9082	9082	Boran_2_2124
11	89260455	SMAP4643	3	7103	7103	Ankole_UG833,HolsteinFriesian_104095,WhiteFulani_NN233
11	89260455	SMAP4667	1	8056	8056	HolsteinFriesian_104095
11	90610421	Nelore_N2_SMAP9126	4	8597	8597	Barotse_3,NDama_1_1628,Nelore_N2,WhiteFulani_NN199
11	90613045	SMAP6522	1	8587	8587	Barotse_2
11	90613045	SMAP6541	1	8983	8983	Barotse_2
11	90614148	SMAP3958	1	8523	8523	Hereford_1
11	90619747	Nelore_N2_SMAP9075	2	8552	8552	Angoni_2,Nelore_N2
11	90619747	SMAP3935	1	8497	8497	Hereford_1
11	91188339	SMAP6543	3	8738	8738	Angoni_2,Barotse_3,NDama_1_1628
11	91755014	SMAP6565	3	9049	9049	Angoni_2,Barotse_2,Barotse_3
11	91762631	SMAP6566	1	9353	9353	Barotse_2
11	92415582	SMAP7398	2	7062	7062	Barotse_2,WhiteFulani_NN233
11	92415582	SMAP8004	7	7640	7640	Angoni_2,Ankole_UG833,Barotse_3,Boran_1_3218,Boran_2_2124,Nelore_N2,Nelore_N4689
11	93411405	SMAP5874	6	6300	6300	Angoni_1,Angoni_2,Boran_2_2124,NDama_1_1628,Nelore_N2,WhiteFulani_NN233
11	93535484	SMAP4095	1	90845	90845	Hereford_2
11	93651719	NDama_NN031_SMAP5092	1	8745	8745	NDama_NN031
11	93651719	SMAP6366	6	5451	5451	Angoni_2,Ankole_UG833,Ankole_UG869,Barotse_2,Barotse_3,WhiteFulani_NN199
11	93676716	Nelore_N2_SMAP9133	1	11841	11841	Nelore_N2
11	93731050	NDama_NN031_SMAP5093	1	-9670	9670	NDama_NN031
11	93731050	SMAP3940	1	-9663	9663	Hereford_1
11	93760793	Nelore_N2_SMAP9088	4	-7968	7968	Boran_1_3218,Boran_2_2124,Nelore_N2,Nelore_N4689
11	93760793	SMAP4507	1	-7827	7827	HolsteinFriesian_2
11	93760793	SMAP7440	1	-8173	8173	Angoni_2
11	93760793	SMAP7735	7	-8629	8629	Angoni_1,Ankole_UG869,Barotse_3,Boran_1_3218,HolsteinFriesian_2,NDama_1_1628,Nelore_N2
11	93762775	SMAP6546	1	-8647	8647	Barotse_2
11	93762775	SMAP7446	1	-7774	7774	WhiteFulani_NN233
11	93767626	SMAP3965	2	-8941	8941	Barotse_2,Hereford_1
11	93767626	SMAP4103	8	-8929	8929	Angoni_2,Ankole_UG833,Ankole_UG869,Barotse_3,Hereford_2,HolsteinFriesian_104095,NDama_NN031,WhiteFulani_NN199
11	93767626	SMAP4676	1	-8646	8646	HolsteinFriesian_104095
11	93830680	SMAP3966	1	-9699	9699	Hereford_1
11	93830680	SMAP6580	2	-9525	9525	Ankole_UG833,Barotse_3
11	93858354	SMAP6548	2	-23749	23749	Angoni_1,Barotse_2
11	93858354	SMAP6575	1	-14337	14337	Barotse_2
11	93858354	SMAP7737	5	-14444	14444	Angoni_1,Angoni_2,Barotse_3,Boran_1_3218,NDama_1_1628
11	93890638	NDama_NN031_SMAP5065	3	-39131	39131	Ankole_UG869,NDama_NN031,WhiteFulani_NN199
11	93890638	SMAP7961	1	87046	87046	Boran_2_2124
11	93898501	SMAP7773	1	-9445	9445	Angoni_1
11	93899884	SMAP7784	1	87097	87097	Boran_1_3218
11	93902962	Nelore_N2_SMAP9136	1	6431	6431	Nelore_N2
11	93902962	SMAP5881	7	-9458	9458	Barotse_2,Barotse_3,Boran_1_3218,Boran_2_2124,NDama_1_1628,Nelore_N4689,WhiteFulani_NN233
11	93902962	SMAP7443	1	33800	33800	Angoni_2
11	95782577	SMAP8013	1	8636	8636	Boran_2_2124
11	95976746	NDama_NN031_SMAP5066	1	7735	7735	NDama_NN031
11	96117502	SMAP7785	1	-6798	6798	Boran_1_3218
11	96156540	SMAP4104	3	-6766	6766	Ankole_UG833,Hereford_2,HolsteinFriesian_2
11	96161556	SMAP7408	1	-6686	6686	WhiteFulani_NN233
11	96161556	SMAP9175	1	6803	6803	Nelore_N4689
11	96435248	SMAP4652	1	6999	6999	HolsteinFriesian_104095
11	98019663	SMAP4530	6	8993	8993	Ankole_UG869,Hereford_2,HolsteinFriesian_2,NDama_1_1628,Nelore_N2,Nelore_N4689
11	99299430	SMAP4511	9	-12090	12090	Ankole_UG833,Boran_1_3218,Boran_2_2124,Hereford_2,HolsteinFriesian_2,NDama_NN031,Nelore_N2,Nelore_N4689,WhiteFulani_NN199
11	99299430	SMAP6584	9	-10078	10078	Angoni_1,Angoni_2,Ankole_UG833,Ankole_UG869,Barotse_3,NDama_1_1628,NDama_NN031,Nelore_N4689,WhiteFulani_NN199
11	99313081	SMAP7451	2	-14977	14977	Barotse_2,WhiteFulani_NN233
11	99313709	SMAP4678	1	-10006	10006	HolsteinFriesian_104095
11	99313709	SMAP6554	1	19666	19666	Barotse_2
11	99316066	SMAP3943	1	-42631	42631	Hereford_1
11	99322093	SMAP4655	1	-7319	7319	HolsteinFriesian_104095
11	99344214	SMAP4531	1	35404	35404	HolsteinFriesian_2
11	99378614	SMAP4532	2	33409	33409	Ankole_UG869,HolsteinFriesian_2
11	99378614	SMAP6557	3	27465	27465	Angoni_1,Barotse_3,WhiteFulani_NN199
11	99378614	SMAP7404	1	97152	97152	Angoni_2
11	99378614	SMAP9135	1	60950	60950	Nelore_N4689
11	104659082	SMAP5895	1	-6865	6865	NDama_1_1628
11	106160848	Nelore_N2_SMAP9150	1	7645	7645	Nelore_N2
12	90709	SMAP4544	2	5183	5183	HolsteinFriesian_2,NDama_1_1628
12	194581	SMAP6681	1	-57214	57214	Barotse_2
12	194581	SMAP7135	1	8505	8505	Ankole_UG833
12	194581	SMAP7587	1	-55190	55190	WhiteFulani_NN233
12	444354	SMAP4170	1	8350	8350	Hereford_2
12	525788	SMAP7806	1	13481	13481	Boran_1_3218
12	525788	SMAP7882	1	12581	12581	WhiteFulani_NN199
12	525788	SMAP8033	1	12102	12102	Boran_2_2124
12	534645	SMAP6595	1	11583	11583	Barotse_3
12	559041	Nelore_N2_SMAP9247	1	8584	8584	Nelore_N2
12	559041	SMAP7808	2	9274	9274	Angoni_2,Boran_1_3218
12	562641	SMAP7477	1	10453	10453	WhiteFulani_NN233
12	567127	SMAP7490	1	8552	8552	WhiteFulani_NN233
12	685795	Nelore_N2_SMAP9249	1	5975	5975	Nelore_N2
12	806214	SMAP4543	1	23189	23189	HolsteinFriesian_2
12	860044	SMAP7096	1	5875	5875	Ankole_UG833
12	919927	SMAP6594	1	-13666	13666	Barotse_3
12	925130	SMAP3979	1	-13687	13687	Hereford_1
12	946691	SMAP7495	2	-9048	9048	Boran_1_3218,WhiteFulani_NN233
12	968941	SMAP9259	1	-11015	11015	Nelore_N4689
12	982266	NDama_NN031_SMAP5164	11	-9813	9813	Angoni_2,Ankole_UG869,Barotse_3,Boran_1_3218,Hereford_1,HolsteinFriesian_104095,NDama_1_1628,NDama_NN031,Nelore_N2,WhiteFulani_NN199,WhiteFulani_NN233
12	992698	SMAP7097	1	8047	8047	Ankole_UG833
12	992698	SMAP7139	3	-11404	11404	Angoni_2,Ankole_UG833,Boran_2_2124
12	996596	SMAP4740	1	-11503	11503	HolsteinFriesian_104095
12	996596	SMAP6600	1	-11395	11395	Barotse_2
12	1097968	SMAP4126	13	-5306	5306	Angoni_1,Ankole_UG869,Barotse_2,Barotse_3,Boran_1_3218,Boran_2_2124,Hereford_1,Hereford_2,HolsteinFriesian_2,NDama_1_1628,Nelore_N4689,WhiteFulani_NN199,WhiteFulani_NN233
12	1112021	SMAP4685	7	9131	9131	Angoni_2,Ankole_UG869,Boran_1_3218,Boran_2_2124,HolsteinFriesian_104095,NDama_1_1628,NDama_NN031
12	1214917	SMAP6600	3	-19151	19151	Angoni_1,Barotse_3,WhiteFulani_NN233
12	1226754	SMAP7485	2	-19111	19111	Barotse_2,WhiteFulani_NN233
12	1278397	SMAP6691	3	8536	8536	Angoni_1,Barotse_2,WhiteFulani_NN199
12	1359397	SMAP5957	1	5871	5871	NDama_1_1628
12	1416300	NDama_NN031_SMAP5166	1	5874	5874	NDama_NN031
12	1416300	SMAP4549	2	6568	6568	Ankole_UG833,HolsteinFriesian_2
12	1416300	SMAP4741	3	6454	6454	Ankole_UG869,HolsteinFriesian_104095,WhiteFulani_NN233
12	1416300	SMAP7497	1	7678	7678	WhiteFulani_NN233
12	1416300	SMAP8041	1	7962	7962	Boran_2_2124
12	1436958	SMAP4127	4	5394	5394	Barotse_3,Hereford_1,Hereford_2,WhiteFulani_NN199
12	1436958	SMAP4686	1	6608	6608	HolsteinFriesian_104095
12	1436958	SMAP5904	1	6136	6136	NDama_1_1628
12	1436958	SMAP7467	1	5835	5835	Angoni_2
12	1436958	SMAP7838	2	6790	6790	Ankole_UG869,Boran_1_3218
12	1470615	SMAP6694	3	7435	7435	Angoni_1,Barotse_2,WhiteFulani_NN199
12	1616935	SMAP6695	1	-6467	6467	Barotse_2
12	1892182	SMAP7143	4	-7810	7810	Angoni_1,Ankole_UG833,Boran_2_2124,NDama_NN031
12	1892182	SMAP7598	2	-7804	7804	Barotse_2,WhiteFulani_NN233
12	2134639	Nelore_N2_SMAP9259	2	7420	7420	Boran_2_2124,Nelore_N2
12	2296643	Nelore_N2_SMAP9260	2	-6228	6228	Boran_2_2124,Nelore_N2
12	3307888	SMAP7823	1	-5860	5860	Boran_1_3218
12	3517703	SMAP3990	3	8230	8230	Barotse_2,Hereford_1,HolsteinFriesian_104095
12	3517703	SMAP5965	6	8124	8124	Boran_1_3218,Hereford_2,HolsteinFriesian_2,NDama_1_1628,Nelore_N2,WhiteFulani_NN199
12	3517703	SMAP8167	14	8145	8145	Angoni_1,Ankole_UG833,Ankole_UG869,Barotse_2,Barotse_3,Boran_1_3218,Boran_2_2124,HolsteinFriesian_104095,HolsteinFriesian_2,NDama_1_1628,NDama_NN031,Nelore_N2,Nelore_N4689,WhiteFulani_NN233
12	3816151	SMAP7718	1	8474	8474	WhiteFulani_NN199
12	3875557	NDama_NN031_SMAP5127	1	5025	5025	NDama_NN031
12	3923814	Nelore_N2_SMAP9268	1	6778	6778	Nelore_N2
12	4137287	Nelore_N2_SMAP9179	3	-5105	5105	Boran_1_3218,Nelore_N2,WhiteFulani_NN199
12	4137287	SMAP6612	1	-5434	5434	Barotse_3
12	4137287	SMAP7513	1	-6998	6998	WhiteFulani_NN233
12	4529217	SMAP7830	2	17734	17734	Barotse_3,Boran_1_3218
12	4688658	SMAP7782	2	8474	8474	Nelore_N2,WhiteFulani_NN199
12	4835117	SMAP3996	3	8474	8474	Barotse_2,Hereford_1,HolsteinFriesian_104095
12	4835117	SMAP8174	5	8294	8294	Ankole_UG833,Barotse_3,Boran_2_2124,HolsteinFriesian_2,WhiteFulani_NN199
12	5546852	Nelore_N2_SMAP9275	1	-5679	5679	Nelore_N2
12	5546852	SMAP7924	1	-5220	5220	Angoni_1
12	5546852	SMAP8063	3	-5384	5384	Barotse_2,Boran_2_2124,WhiteFulani_NN233
12	6102431	Nelore_N2_SMAP9184	2	6138	6138	Boran_2_2124,Nelore_N2
12	6359633	SMAP5920	1	-9227	9227	NDama_1_1628
12	6375795	SMAP6716	5	-9232	9232	Angoni_1,Barotse_2,Barotse_3,Boran_2_2124,Nelore_N4689
12	6375795	SMAP7619	1	-10181	10181	WhiteFulani_NN233
12	6375795	SMAP7794	1	-9191	9191	WhiteFulani_NN199
12	6604669	SMAP4194	7	-9138	9138	Ankole_UG869,Barotse_2,Barotse_3,Boran_2_2124,Hereford_2,WhiteFulani_NN199,WhiteFulani_NN233
12	6604669	SMAP4709	2	-11680	11680	Hereford_1,HolsteinFriesian_104095
12	6604669	SMAP6722	1	-8821	8821	Barotse_2
12	6604669	SMAP7119	2	-8945	8945	Angoni_1,Ankole_UG833
12	6604669	SMAP7978	10	-11691	11691	Angoni_1,Angoni_2,Ankole_UG833,Ankole_UG869,Barotse_3,Boran_1_3218,NDama_1_1628,NDama_NN031,Nelore_N2,WhiteFulani_NN199
12	6604669	SMAP9289	3	-12576	12576	HolsteinFriesian_104095,HolsteinFriesian_2,Nelore_N4689
12	6757000	Nelore_N2_SMAP9281	1	8464	8464	Nelore_N2
12	6841301	SMAP7165	1	8494	8494	Ankole_UG833
12	7246837	SMAP7488	1	5365	5365	Angoni_2
12	7246837	SMAP7982	1	5334	5334	Boran_1_3218
12	7263793	SMAP7819	1	7562	7562	Angoni_1
12	7263793	SMAP9293	7	5065	5065	Ankole_UG833,Ankole_UG869,NDama_1_1628,NDama_NN031,Nelore_N4689,WhiteFulani_NN199,WhiteFulani_NN233
12	7285836	SMAP4056	1	5482	5482	Hereford_1
12	7285836	SMAP7628	2	5394	5394	Barotse_2,WhiteFulani_NN233
12	7352422	SMAP7864	2	9421	9421	Angoni_2,Boran_1_3218
12	7374329	SMAP8184	3	9756	9756	Barotse_3,Boran_2_2124,Nelore_N2
12	7565701	SMAP5979	3	5418	5418	Ankole_UG833,NDama_1_1628,NDama_NN031
12	7657661	SMAP7740	2	-5329	5329	Boran_2_2124,WhiteFulani_NN199
12	7724889	SMAP4713	1	5438	5438	HolsteinFriesian_104095
12	7990214	SMAP7986	1	5920	5920	Boran_1_3218
12	8030964	SMAP4199	13	7461	7461	Angoni_1,Angoni_2,Ankole_UG833,Barotse_2,Barotse_3,Boran_1_3218,Boran_2_2124,Hereford_2,HolsteinFriesian_104095,NDama_1_1628,NDama_NN031,WhiteFulani_NN199,WhiteFulani_NN233
12	8030964	SMAP7128	3	6040	6040	Angoni_2,Ankole_UG833,Nelore_N2
12	8030964	SMAP8080	9	6114	6114	Angoni_1,Ankole_UG869,Barotse_2,Barotse_3,Boran_2_2124,Hereford_1,NDama_NN031,Nelore_N2,WhiteFulani_NN233
12	8383375	SMAP7541	1	5220	5220	WhiteFulani_NN233
12	8841995	SMAP4011	1	10686	10686	Hereford_1
12	8896950	SMAP7528	2	15999	15999	Angoni_2,HolsteinFriesian_104095
12	8896950	SMAP7747	2	12143	12143	Barotse_3,WhiteFulani_NN199
12	8896950	SMAP8195	12	16097	16097	Angoni_1,Angoni_2,Ankole_UG833,Barotse_3,Boran_1_3218,Boran_2_2124,Hereford_2,HolsteinFriesian_2,NDama_1_1628,NDama_NN031,Nelore_N2,Nelore_N4689
12	8907780	SMAP4060	4	16076	16076	Barotse_2,Hereford_1,HolsteinFriesian_104095,WhiteFulani_NN233
12	9340353	SMAP4203	18	-26025	26025	Angoni_1,Angoni_2,Ankole_UG833,Ankole_UG869,Barotse_2,Barotse_3,Boran_1_3218,Boran_2_2124,Hereford_1,Hereford_2,HolsteinFriesian_104095,HolsteinFriesian_2,NDama_1_1628,NDama_NN031,Nelore_N2,Nelore_N4689,WhiteFulani_NN199,WhiteFulani_NN233
12	9348334	SMAP9256	2	-26168	26168	Ankole_UG833,Nelore_N4689
12	10258323	SMAP5989	1	8627	8627	NDama_1_1628
12	11780682	SMAP5932	1	-11419	11419	NDama_1_1628
12	11798861	SMAP4019	7	-8519	8519	Angoni_1,Barotse_3,Boran_2_2124,Hereford_1,Nelore_N2,Nelore_N4689,WhiteFulani_NN199
12	11798861	SMAP4209	10	-11926	11926	Angoni_1,Ankole_UG869,Boran_1_3218,Boran_2_2124,Hereford_1,Hereford_2,HolsteinFriesian_104095,HolsteinFriesian_2,NDama_1_1628,NDama_NN031
12	13475099	Nelore_N2_SMAP9312	4	10271	10271	Ankole_UG833,Barotse_3,Nelore_N2,Nelore_N4689
12	13520521	SMAP7823	2	9043	9043	Nelore_N2,WhiteFulani_NN199
12	13857027	SMAP7651	1	6205	6205	WhiteFulani_NN233
12	13942445	Nelore_N2_SMAP9315	2	8859	8859	Ankole_UG833,Nelore_N2
12	14490120	SMAP7827	1	8596	8596	WhiteFulani_NN199
12	14935431	Nelore_N2_SMAP9319	1	8404	8404	Nelore_N2
12	15223256	SMAP7538	1	-16760	16760	Angoni_2
12	15283193	SMAP6755	4	-5257	5257	Angoni_1,Barotse_2,Barotse_3,Boran_2_2124
12	15706944	SMAP7897	3	8616	8616	Ankole_UG833,Boran_1_3218,Boran_2_2124
12	15709187	SMAP7566	1	8591	8591	WhiteFulani_NN233
12	15754519	SMAP6586	1	8425	8425	Ankole_UG869
12	16432994	SMAP9335	1	8487	8487	Nelore_N4689
12	17182029	Nelore_N2_SMAP9322	1	-5292	5292	Nelore_N2
12	17182029	SMAP6760	5	-5396	5396	Ankole_UG833,Barotse_2,Barotse_3,Boran_1_3218,WhiteFulani_NN233
12	17202417	SMAP8220	11	-8634	8634	Angoni_1,Ankole_UG833,Ankole_UG869,Barotse_2,Boran_1_3218,Boran_2_2124,NDama_1_1628,NDama_NN031,Nelore_N4689,WhiteFulani_NN199,WhiteFulani_NN233
12	17463731	SMAP7953	1	8843	8843	Angoni_1
12	17467261	SMAP6671	1	8850	8850	Barotse_2
12	19936931	Nelore_N2_SMAP9330	1	8439	8439	Nelore_N2
12	20278088	SMAP4222	6	-9265	9265	Ankole_UG869,Boran_1_3218,Boran_2_2124,Hereford_2,Nelore_N2,WhiteFulani_NN199
12	20278088	SMAP6007	1	-9230	9230	NDama_1_1628
12	20283507	SMAP4073	1	-9381	9381	Hereford_1
12	20283507	SMAP4790	1	-9312	9312	HolsteinFriesian_104095
12	20300430	SMAP6681	4	-9182	9182	Barotse_2,Barotse_3,NDama_1_1628,NDama_NN031
12	20300430	SMAP6767	7	-9215	9215	Angoni_1,Angoni_2,Ankole_UG833,Barotse_3,NDama_NN031,Nelore_N4689,WhiteFulani_NN233
12	20673695	SMAP6008	4	5578	5578	Angoni_1,Angoni_2,NDama_1_1628,NDama_NN031
12	20691799	SMAP4074	1	5147	5147	Hereford_1
12	21433575	SMAP9349	5	-49235	49235	Boran_1_3218,Boran_2_2124,NDama_NN031,Nelore_N4689,WhiteFulani_NN199
12	21469320	Nelore_N2_SMAP9337	1	-52608	52608	Nelore_N2
12	21469320	SMAP4076	4	-52591	52591	Barotse_2,Hereford_1,HolsteinFriesian_104095,WhiteFulani_NN233
12	21469320	SMAP8228	8	-52607	52607	Angoni_1,Ankole_UG833,Barotse_3,Boran_2_2124,Hereford_2,HolsteinFriesian_2,NDama_1_1628,Nelore_N4689
12	21474982	SMAP4224	1	-52629	52629	Hereford_2
12	21474982	SMAP4792	3	-52591	52591	Ankole_UG869,HolsteinFriesian_104095,NDama_NN031
12	21474982	SMAP6595	1	4967062	4967062	Ankole_UG869
12	21481335	SMAP8035	2	-52387	52387	Ankole_UG869,Boran_1_3218
12	22737897	SMAP4315	5	7494	7494	Ankole_UG833,Barotse_2,Boran_2_2124,Hereford_2,NDama_NN031
12	22976154	SMAP6040	2	-7020	7020	Ankole_UG833,NDama_1_1628
12	22979953	SMAP4820	2	-7019	7019	Barotse_2,HolsteinFriesian_104095
12	23607410	NDama_NN031_SMAP5247	2	8431	8431	NDama_1_1628,NDama_NN031
12	23702161	SMAP9509	2	8409	8409	Ankole_UG833,Nelore_N4689
12	23710341	SMAP6816	1	8508	8508	Barotse_2
12	24320967	SMAP8041	2	5619	5619	Boran_1_3218,NDama_NN031
12	24346540	SMAP4230	5	8460	8460	Angoni_1,Hereford_1,Hereford_2,HolsteinFriesian_104095,NDama_1_1628
12	25461597	Nelore_N2_SMAP9347	1	8507	8507	Nelore_N2
12	26960388	SMAP8246	9	-8584	8584	Ankole_UG833,Ankole_UG869,Barotse_3,Boran_1_3218,Boran_2_2124,Nelore_N2,Nelore_N4689,WhiteFulani_NN199,WhiteFulani_NN233
12	27278704	SMAP6500	1	5420	5420	Ankole_UG869
12	31194360	SMAP6048	2	-8195	8195	Boran_1_3218,NDama_1_1628
12	31203485	SMAP6832	1	-8002	8002	Barotse_2
12	31221617	SMAP4831	15	-8257	8257	Angoni_1,Ankole_UG833,Ankole_UG869,Barotse_2,Barotse_3,Boran_1_3218,Boran_2_2124,Hereford_2,HolsteinFriesian_104095,HolsteinFriesian_2,NDama_NN031,Nelore_N2,Nelore_N4689,WhiteFulani_NN199,WhiteFulani_NN233
12	32824964	SMAP7755	2	8389	8389	Nelore_N4689,WhiteFulani_NN233
12	33655671	SMAP4091	1	-45667	45667	Hereford_1
12	36955629	SMAP7942	6	8370	8370	Angoni_1,Ankole_UG869,Barotse_2,Boran_1_3218,Boran_2_2124,WhiteFulani_NN233
12	36964605	SMAP7766	1	8423	8423	WhiteFulani_NN233
12	36980131	SMAP6837	1	8490	8490	Barotse_2
12	37093392	SMAP4836	2	-7615	7615	HolsteinFriesian_104095,HolsteinFriesian_2
12	37108961	SMAP4663	4	-6737	6737	Barotse_2,Hereford_2,HolsteinFriesian_2,NDama_1_1628
12	37326445	SMAP8070	1	9326	9326	Boran_1_3218
12	37335357	Nelore_N2_SMAP9401	5	9451	9451	Angoni_1,Angoni_2,Barotse_2,Nelore_N2,Nelore_N4689
12	37390350	SMAP8152	2	5511	5511	Barotse_3,Boran_2_2124
12	37470285	SMAP8071	3	8116	8116	Barotse_3,Boran_1_3218,Boran_2_2124
12	37545188	SMAP7708	2	-10878	10878	Hereford_1,WhiteFulani_NN233
12	37545188	SMAP8072	4	-10895	10895	Angoni_2,Ankole_UG869,Boran_1_3218,Nelore_N4689
12	37545188	SMAP8263	4	-13665	13665	Ankole_UG833,Barotse_3,Boran_2_2124,Nelore_N2
12	37561689	SMAP4696	9	-9204	9204	Angoni_2,Ankole_UG833,Ankole_UG869,Hereford_1,Hereford_2,HolsteinFriesian_2,NDama_1_1628,NDama_NN031,WhiteFulani_NN199
12	37561689	SMAP4839	1	-9177	9177	HolsteinFriesian_104095
12	37564390	SMAP7771	1	-9484	9484	WhiteFulani_NN233
12	37568758	SMAP4122	3	-8998	8998	Barotse_2,Hereford_1,HolsteinFriesian_104095
12	37570825	SMAP8142	1	-11405	11405	Angoni_1
12	37865976	SMAP6026	1	8576	8576	NDama_1_1628
12	38042455	SMAP8143	1	-22150	22150	Angoni_1
12	38085199	SMAP6948	6	-25141	25141	Angoni_2,Ankole_UG833,Ankole_UG869,Barotse_3,Nelore_N2,Nelore_N4689
12	38105864	SMAP8358	5	-25495	25495	Angoni_1,Boran_1_3218,Boran_2_2124,Nelore_N4689,WhiteFulani_NN233
12	38160714	Nelore_N2_SMAP9498	2	9002	9002	Ankole_UG833,Nelore_N2
12	38160714	SMAP8359	5	-10146	10146	Angoni_1,Boran_1_3218,Boran_2_2124,Nelore_N4689,WhiteFulani_NN233
12	38232181	SMAP6616	5	8789	8789	Angoni_1,Angoni_2,Ankole_UG869,Barotse_3,Nelore_N2
12	38235947	Nelore_N2_SMAP9499	2	8505	8505	Ankole_UG833,Nelore_N2
12	38690026	SMAP7329	3	12079	12079	Angoni_2,Ankole_UG833,Barotse_2
12	38704076	SMAP6798	1	12239	12239	Barotse_2
12	39111783	SMAP4335	1	10861	10861	Hereford_2
12	39111783	SMAP4814	1	5026	5026	HolsteinFriesian_104095
12	39111783	SMAP6032	1	5237	5237	NDama_1_1628
12	39120813	SMAP4101	3	5495	5495	Ankole_UG869,Hereford_1,Hereford_2
12	39136424	SMAP4102	1	5549	5549	Hereford_1
12	39265826	SMAP7330	1	-36439	36439	Ankole_UG833
12	39554963	SMAP7720	1	8594	8594	WhiteFulani_NN233
12	39831489	SMAP7940	1	-7446	7446	WhiteFulani_NN199
12	40105630	SMAP7942	1	-7911	7911	WhiteFulani_NN199
12	40105630	SMAP8367	1	-8214	8214	Boran_2_2124
12	40119906	Nelore_N2_SMAP9510	2	-8010	8010	Nelore_N2,WhiteFulani_NN199
12	40119906	SMAP7961	4	-7957	7957	Angoni_1,Barotse_3,Boran_1_3218,Nelore_N4689
12	40130814	SMAP4248	1	-8798	8798	Hereford_2
12	40130814	SMAP4336	1	-65869	65869	Hereford_2
12	40130814	SMAP4843	10	-8744	8744	Ankole_UG833,Ankole_UG869,Barotse_2,Barotse_3,Hereford_1,HolsteinFriesian_104095,HolsteinFriesian_2,NDama_1_1628,NDama_NN031,WhiteFulani_NN233
12	40716568	SMAP8369	4	5690	5690	Barotse_3,Boran_1_3218,Boran_2_2124,Nelore_N2
12	41063065	SMAP4702	1	-25351	25351	HolsteinFriesian_2
12	41085585	NDama_NN031_SMAP5267	11	-5507	5507	Angoni_1,Ankole_UG869,Barotse_2,Hereford_1,HolsteinFriesian_2,NDama_1_1628,NDama_NN031,Nelore_N2,Nelore_N4689,WhiteFulani_NN199,WhiteFulani_NN233
12	41085585	SMAP8086	7	-6880	6880	Angoni_1,Ankole_UG869,Barotse_3,Boran_1_3218,Boran_2_2124,Nelore_N2,WhiteFulani_NN233
12	41568070	SMAP7949	2	8384	8384	Ankole_UG869,WhiteFulani_NN199
12	42097558	SMAP7951	2	8355	8355	Ankole_UG833,WhiteFulani_NN199
12	42128119	SMAP7780	1	-7859	7859	WhiteFulani_NN233
12	42140575	SMAP8281	1	-7759	7759	Boran_2_2124
12	42153457	SMAP6962	2	-7633	7633	Ankole_UG869,Barotse_3
12	42169560	SMAP4850	7	-8764	8764	Barotse_2,Hereford_1,Hereford_2,HolsteinFriesian_104095,NDama_NN031,WhiteFulani_NN199,WhiteFulani_NN233
12	42169560	SMAP8376	7	-7568	7568	Angoni_1,Ankole_UG833,Boran_1_3218,Boran_2_2124,Nelore_N2,Nelore_N4689,WhiteFulani_NN199
12	42439402	SMAP9562	1	-15682	15682	Nelore_N4689
12	42452983	SMAP4254	1	-15925	15925	Hereford_2
12	42452983	SMAP4342	1	-15906	15906	Hereford_2
12	42456717	SMAP4708	2	-15896	15896	HolsteinFriesian_2,WhiteFulani_NN199
12	42462135	SMAP6070	1	-15503	15503	NDama_1_1628
12	42463384	NDama_NN031_SMAP5271	3	-15950	15950	Ankole_UG869,Boran_1_3218,NDama_NN031
12	42463384	SMAP6857	2	-15905	15905	Barotse_2,HolsteinFriesian_104095
12	42472659	SMAP4851	3	-15886	15886	Hereford_1,HolsteinFriesian_104095,WhiteFulani_NN233
12	42472659	SMAP6964	8	-16965	16965	Angoni_1,Ankole_UG833,Ankole_UG869,Barotse_3,Boran_1_3218,Boran_2_2124,Nelore_N2,WhiteFulani_NN199
12	42472659	SMAP7782	1	-16823	16823	WhiteFulani_NN233
12	43176310	SMAP6641	1	8353	8353	Ankole_UG869
12	43362333	NDama_NN031_SMAP5273	1	5471	5471	NDama_NN031
12	43362333	SMAP4890	6	5401	5401	Ankole_UG833,Hereford_2,HolsteinFriesian_104095,HolsteinFriesian_2,NDama_1_1628,WhiteFulani_NN199
12	43596809	SMAP7876	1	8826	8826	WhiteFulani_NN233
12	43691617	SMAP8163	1	-8454	8454	Boran_1_3218
12	43701300	SMAP8291	4	-9841	9841	Ankole_UG869,Barotse_3,Boran_2_2124,Nelore_N4689
12	43702698	SMAP7789	1	-9785	9785	WhiteFulani_NN233
12	43869554	SMAP8292	3	6124	6124	Barotse_3,Boran_2_2124,Nelore_N2
12	44595774	NDama_NN031_SMAP5274	1	5657	5657	NDama_NN031
12	44665925	SMAP4347	4	9009	9009	Ankole_UG869,Hereford_2,HolsteinFriesian_2,Nelore_N2
12	44758894	Nelore_N2_SMAP9434	1	8529	8529	Nelore_N2
12	44758894	SMAP8293	1	8655	8655	Boran_2_2124
12	44864283	Nelore_N2_SMAP9435	1	14599	14599	Nelore_N2
12	44864283	SMAP7444	3	6596	6596	Angoni_1,Ankole_UG833,Boran_1_3218
12	44864283	SMAP8294	4	13460	13460	Ankole_UG833,Barotse_3,Boran_2_2124,Hereford_2
12	44864283	SMAP9569	1	15235	15235	Nelore_N4689
12	45407587	SMAP8297	1	8671	8671	Boran_2_2124
12	45463834	SMAP7344	3	-8414	8414	Angoni_1,Ankole_UG833,Ankole_UG869
12	45482966	SMAP8387	2	-11252	11252	Boran_1_3218,Boran_2_2124
12	46037862	SMAP4264	2	-8593	8593	Barotse_2,Hereford_2
12	46037862	SMAP6881	3	-8785	8785	Angoni_1,Barotse_3,WhiteFulani_NN199
12	46207681	SMAP6868	1	5017	5017	Barotse_2
12	46873771	SMAP7793	1	-5395	5395	WhiteFulani_NN233
12	46873771	SMAP8396	2	-5513	5513	Boran_1_3218,Boran_2_2124
12	46884527	SMAP4161	1	-5657	5657	Hereford_1
12	46888700	SMAP4722	13	-5530	5530	Angoni_1,Ankole_UG833,Ankole_UG869,Barotse_3,Boran_1_3218,Boran_2_2124,Hereford_2,HolsteinFriesian_2,NDama_1_1628,NDama_NN031,Nelore_N2,Nelore_N4689,WhiteFulani_NN199
12	46888700	SMAP4898	2	-5443	5443	Barotse_2,HolsteinFriesian_104095
12	48408838	SMAP8399	2	8456	8456	Boran_1_3218,Boran_2_2124
12	48741406	SMAP8402	3	5336	5336	Boran_1_3218,Boran_2_2124,Nelore_N4689
12	48752418	SMAP7798	1	5490	5490	WhiteFulani_NN233
12	48753782	SMAP6954	1	5497	5497	Barotse_2
12	49142895	SMAP4725	12	8290	8290	Angoni_1,Ankole_UG833,Ankole_UG869,Barotse_3,Boran_1_3218,Boran_2_2124,Hereford_2,HolsteinFriesian_2,NDama_1_1628,Nelore_N2,Nelore_N4689,WhiteFulani_NN199
12	49146945	SMAP4901	4	8007	8007	Barotse_2,Hereford_1,HolsteinFriesian_104095,WhiteFulani_NN233
12	49326158	SMAP4903	7	-9156	9156	Angoni_1,Ankole_UG833,Barotse_2,HolsteinFriesian_104095,HolsteinFriesian_2,NDama_NN031,Nelore_N4689
12	49820463	SMAP8410	8	-8302	8302	Angoni_1,Ankole_UG869,Barotse_2,Boran_1_3218,Boran_2_2124,NDama_NN031,Nelore_N2,WhiteFulani_NN199
12	50062206	SMAP4868	2	-17271	17271	Barotse_2,HolsteinFriesian_104095
12	50224185	SMAP6962	1	8486	8486	Barotse_2
12	50224185	SMAP8412	6	8322	8322	Angoni_2,Ankole_UG833,Boran_1_3218,Boran_2_2124,NDama_NN031,WhiteFulani_NN199
12	50241558	SMAP6117	2	-5640	5640	NDama_1_1628,WhiteFulani_NN199
12	50244664	SMAP4869	2	-5642	5642	Barotse_2,HolsteinFriesian_104095
12	50244664	SMAP7805	1	-5563	5563	WhiteFulani_NN233
12	50481820	SMAP4356	1	6755	6755	Hereford_2
12	50955908	SMAP6966	1	8005	8005	Barotse_2
12	51200443	SMAP4166	1	8787	8787	Hereford_1
12	51720210	SMAP8320	2	8498	8498	Barotse_3,Boran_2_2124
12	52996448	SMAP8424	3	-7221	7221	Boran_1_3218,Boran_2_2124,WhiteFulani_NN199
12	53290504	SMAP4150	1	6426	6426	Hereford_1
12	55045974	NDama_NN031_SMAP5324	6	-5855	5855	Angoni_2,Boran_1_3218,NDama_NN031,Nelore_N2,Nelore_N4689,WhiteFulani_NN199
12	55045974	SMAP7002	5	-5782	5782	Angoni_1,Ankole_UG869,Barotse_3,Boran_2_2124,Hereford_2
12	55059514	SMAP6971	1	-5765	5765	Barotse_2
12	55059514	SMAP7811	1	-5691	5691	WhiteFulani_NN233
12	55429785	SMAP6769	1	8904	8904	Ankole_UG869
12	55571008	SMAP6888	1	7202	7202	Barotse_2
12	55682847	SMAP6895	3	5774	5774	Ankole_UG869,Barotse_3,Nelore_N2
12	55965199	Nelore_N2_SMAP9570	1	28394	28394	Nelore_N2
12	55988970	SMAP7003	1	5376	5376	Barotse_3
12	56060282	SMAP6893	1	-15468	15468	Barotse_2
12	56060282	SMAP8031	1	-8991	8991	WhiteFulani_NN199
12	56071995	Nelore_N2_SMAP9571	4	-7551	7551	Boran_1_3218,Boran_2_2124,Nelore_N2,Nelore_N4689
12	56071995	SMAP7815	1	-5034	5034	WhiteFulani_NN233
12	57159471	SMAP8192	5	6712	6712	Ankole_UG869,Barotse_2,Boran_1_3218,WhiteFulani_NN199,WhiteFulani_NN233
12	57159471	SMAP9445	2	6827	6827	Boran_2_2124,Nelore_N4689
12	57467018	SMAP7900	1	5475	5475	WhiteFulani_NN233
12	57695474	SMAP6979	1	-6031	6031	Barotse_2
12	57695474	SMAP8338	1	-7684	7684	Boran_2_2124
12	57700953	Nelore_N2_SMAP9474	2	-7409	7409	Angoni_2,Nelore_N2
12	57700953	SMAP8038	1	-5817	5817	WhiteFulani_NN199
12	58184543	SMAP6908	1	10612	10612	Barotse_3
12	58217672	SMAP6898	1	17083	17083	Barotse_2
12	58217672	SMAP7009	6	8543	8543	Angoni_1,Angoni_2,Barotse_2,Barotse_3,NDama_NN031,WhiteFulani_NN233
12	58633575	SMAP8200	1	8581	8581	Boran_1_3218
12	59072230	Nelore_N2_SMAP9478	1	16871	16871	Nelore_N2
12	59072230	SMAP8346	1	5401	5401	Boran_2_2124
12	59250867	SMAP7476	4	-7585	7585	Angoni_1,Ankole_UG833,Nelore_N2,Nelore_N4689
12	59250867	SMAP8052	1	-12243	12243	WhiteFulani_NN199
12	59250867	SMAP8347	1	-12618	12618	Boran_2_2124
12	59270965	Nelore_N2_SMAP9481	1	-7994	7994	Nelore_N2
12	59270965	SMAP9455	1	-7834	7834	Nelore_N4689
12	59753322	SMAP8349	4	5637	5637	Ankole_UG869,Boran_1_3218,Boran_2_2124,NDama_1_1628
12	59763974	SMAP6135	2	8272	8272	Ankole_UG869,NDama_1_1628
12	59819909	SMAP9618	3	8519	8519	Nelore_N2,Nelore_N4689,WhiteFulani_NN199
12	60027174	SMAP7832	1	16000	16000	WhiteFulani_NN233
12	60310564	NDama_NN031_SMAP5301	1	5895	5895	NDama_NN031
12	60365115	SMAP7015	1	8699	8699	Barotse_3
12	60440840	SMAP7836	2	-7506	7506	Nelore_N4689,WhiteFulani_NN233
12	60444318	SMAP8353	1	-7076	7076	Boran_2_2124
12	60447691	SMAP4196	18	-7508	7508	Angoni_1,Angoni_2,Ankole_UG833,Ankole_UG869,Barotse_2,Barotse_3,Boran_1_3218,Boran_2_2124,Hereford_1,Hereford_2,HolsteinFriesian_104095,HolsteinFriesian_2,NDama_1_1628,NDama_NN031,Nelore_N2,Nelore_N4689,WhiteFulani_NN199,WhiteFulani_NN233
12	60730855	SMAP7388	3	5302	5302	Angoni_1,Ankole_UG833,WhiteFulani_NN233
12	60781903	SMAP4288	1	-15351	15351	Hereford_2
12	60804284	Nelore_N2_SMAP9596	4	7474	7474	Ankole_UG869,Boran_2_2124,Nelore_N2,Nelore_N4689
12	60860465	SMAP8450	2	6083	6083	Boran_1_3218,Boran_2_2124
12	60871154	SMAP7839	1	6156	6156	WhiteFulani_NN233
12	60946218	SMAP4919	2	-15037	15037	Ankole_UG869,HolsteinFriesian_104095
[truncated: 11,458 more rows]
